# Supplementary material for: A new genus of horse from Pleistocene North America
Source: eLife. 2017 Nov 28;6:e29944. doi: 10.7554/eLife.29944 (PMC5705217; doi:10.7554/eLife.29944)
Supplement: Figure 1—source data 1. — All analyses supported topology one in Appendix 2—figure 3. HPD: highest posterior density. [file elife-29944-fig1-data1.xlsx]

## Sheet: Figure 1-Source data 1
E. ovodovi?	Partition	Root prior	Hippidion- Haringtonhippus/Equus			Haringtonhippus-Equus				Equus				Haringtonhippus				E. asinus				E. quagga
			Node height			Posterior	Node height			Posterior	Node height			Posterior	Node height			Posterior	Node height			Posterior	Node height
			Median	95% HPD			Median	95% HPD			Median	95% HPD			Median	95% HPD			Median	95% HPD			Median	95% HPD
Included	All	Constrained	6.19	5.22-7.23		0.999	4.59	4.18-5.06		1	4.1	3.81-4.39		1	0.264	0.198-0.348		1	0.72	0.556-0.916		1	0.599	0.449-0.770
		Not constrained	6.2	5.20-7.24		1	4.59	4.17-5.04		1	4.1	3.81-4.38		1	0.263	0.196-0.342		1	0.719	0.549-0.906		1	0.6	0.446-0.770
	Reduced	Constrained	6.3	5.15-7.50		0.997	4.58	4.11-5.11		0.998	4.08	3.77-4.36		1	0.334	0.224-0.463		1	0.755	0.544-0.992		1	0.605	0.411-0.816
		Not constrained	6.35	5.21-7.60		0.996	4.59	4.09-5.09		0.996	4.08	3.79-4.38		1	0.335	0.228-0.465		1	0.755	0.550-0.998		1	0.605	0.412-0.821
Excluded	All	Constrained	6.21	5.22-7.21		0.9998	4.58	4.16-5.04		0.9998	4.1	3.81-4.39		0.9998	0.269	0.200-0.352		1	0.735	0.561-0.924		1	0.608	0.459-0.777
		Not constrained	6.29	5.33-7.33		0.9998	4.601	4.17-5.05		0.9999	4.105	3.81-4.40		1	0.273	0.200-0.354		1	0.742	0.560-0.921		1	0.618	0.463-0.791
	Reduced	Constrained	6.435	5.36-7.63		0.9987	4.6	4.12-5.11		0.9979	4.08	3.78-4.36		1	0.338	0.227-0.466		1	0.778	0.570-1.020		1	0.609	0.431-0.851
		Not constrained	6.4935	5.38-7.66		0.9989	4.61	4.13-5.13		0.9989	4.09	3.79-4.38		1	0.339	0.228-0.467		1	0.781	0.574-1.027		1	0.614	0.423-0.819
		Range	6.19-6.49	5.15-7.66		0.996-1.000	4.58-4.61	4.09-5.13		0.996-1.000	4.08-4.11	3.77-4.40		1	0.263-0.339	0.196-0.467		1	0.719-0.781	0.544-1.027		1	0.599-0.618	0.411-0.851
