# Supplementary material for: A new genus of horse from Pleistocene North America
Source: eLife. 2017 Nov 28;6:e29944. doi: 10.7554/eLife.29944 (PMC5705217; doi:10.7554/eLife.29944)
Supplement: Figure 1—source data 2. — (A) Read mapping statistics. (B) Relative transversion frequencies for approaches 1–3. (C) Relative private transversion frequencies for approach 4. DNA extraction 1: (Rohland et al., 2010); DNA extraction 2: (Dabney et al., 2013b); library preparation 1: (Meyer and Kircher, 2010; Heintzman et al., 2015); library preparation 2: (Meyer and Kircher, 2010; Vilstrup et al., 2013). In (C), data in length bins with fewer than 200,000 called sites are italicized. [file elife-29944-fig1-data2.xlsx]

## Sheet: Figure 1-Source data 2a
Sample	Locality	Preparation method		Reads				Raw genome - scaffolds >100k										Masked genome (horse coordinates)										Masked genome (donkey coordinates)										Union of two masked reference genomes
								Horse					Donkey					Horse					Donkey					Horse					Donkey					Horse base					Donkey base
		DNA extraction	Library preparation	Short read archive accession	Raw	Merged	Complexity filtered	Mapped	Duplicates removed	% unique	% endogenous	Mean fragment length	Mapped	Duplicates removed	% unique	% endogenous	Mean fragment length	Mapped	Duplicates removed	% unique	% endogenous	Mean fragment length	Mapped	Duplicates removed	% unique	% endogenous	Mean fragment length	Mapped	Duplicates removed	% unique	% endogenous	Mean fragment length	Mapped	Duplicates removed	% unique	% endogenous	Mean fragment length	Mapped	Duplicates removed	% unique	% endogenous	Mean fragment length	Mapped	Duplicates removed	% unique	% endogenous	Mean fragment length
AF037	Yukon	1	1	SRR5556846	1414674	1273410	1269373	499048	494095	0.990075	0.393145	68.421	265157	261644	0.986751	0.208888	68.3203	427917	419572	0.980499	0.337109	68.5049	427593	419420	0.980886	0.336854	68.5072	241784	238554	0.986641	0.190475	68.3278	241346	238443	0.987972	0.19013	68.3262	437569	428220	0.978634	0.344713	68.363	245890	242505	0.986234	0.19371	68.1755
JK166	Nevada	2	1	SRR5556847	2511572	1688332	1663874	947016	932075	0.984223	0.569163	43.4717	496359	486189	0.979511	0.298315	43.3583	824055	796460	0.966513	0.495263	43.4646	822863	796013	0.96737	0.494546	43.4624	451769	444936	0.984875	0.271516	43.3294	450674	445184	0.987818	0.270858	43.3238	857276	826245	0.963803	0.515229	43.3205	467346	460156	0.984615	0.280878	43.1793
JK167	Nevada	2	1	SRR5556842	2994702	1953804	1928707	981366	953967	0.972081	0.508821	40.5954	518195	499300	0.963537	0.268675	40.52	864076	813638	0.941628	0.448008	40.5927	862642	813651	0.943208	0.447264	40.5901	469754	457879	0.974721	0.243559	40.5056	467033	457710	0.980038	0.242148	40.4988	902883	846452	0.937499	0.468129	40.4988	486968	474472	0.974339	0.252484	40.4036
JK207	Nevada	2	1	SRR5556849	6402447	4974955	4909604	1144163	1107177	0.967674	0.233046	42.1833	599350	575083	0.959511	0.122077	42.1284	1012829	937283	0.925411	0.206295	42.1828	1010183	937051	0.927605	0.205757	42.1843	540077	525014	0.97211	0.110004	42.0932	537042	524728	0.977071	0.109386	42.0929	1055260	971621	0.920741	0.214938	42.0818	557993	542086	0.971492	0.113653	41.9894
JK260	Wyoming	2	1	SRR5556844	3666392	3017013	3010262	343339	340418	0.991492	0.114056	56.9202	178756	176493	0.98734	0.0593822	56.8236	294870	288467	0.978285	0.0979549	56.9961	294425	288199	0.978854	0.0978071	57.0032	162860	161143	0.989457	0.0541016	56.8354	162464	161049	0.99129	0.0539701	56.8264	303163	295910	0.976076	0.10071	56.8018	166474	164646	0.989019	0.0553022	56.6205
JK276	Wyoming	2	1	SRR5556854	4446375	3758223	3752160	288681	286409	0.99213	0.0769373	50.7175	151760	149920	0.987876	0.040446	50.6203	248154	243329	0.980556	0.0661363	50.7263	247909	243257	0.981235	0.066071	50.7115	138090	136619	0.989348	0.0368028	50.5971	137850	136683	0.991534	0.0367388	50.5814	256852	251352	0.978587	0.0684544	50.5256	142101	140554	0.989113	0.0378718	50.3902
MS341	Yukon	1	2	SRR5556856	2362777	1008936	1008188	100577	100270	0.996948	0.0997602	104.022	52909	52580	0.993782	0.0524793	104.139	86036	85501	0.993782	0.0853373	104.12	86079	85500	0.993274	0.0853799	104.106	48286	48002	0.994118	0.0478938	104.131	48255	47973	0.994156	0.0478631	104.142	87333	86693	0.992672	0.0866237	104.064	48768	48461	0.993705	0.0483719	104.097
MS349	Yukon	1	2	SRR5556858	1185703	497715	496453	227561	226936	0.997253	0.458374	104.725	120648	119835	0.993261	0.24302	105.014	193815	192503	0.993231	0.390399	104.777	193808	192420	0.992838	0.390385	104.779	109806	109036	0.992988	0.221181	104.956	109735	108994	0.993247	0.221038	104.959	196785	195193	0.99191	0.396382	104.736	110907	110091	0.992642	0.223399	104.921
MS439	Yukon	1	2	SRR5556845	1145760	500776	500218	77022	76885	0.998221	0.153977	105.425	39325	39118	0.994736	0.0786157	105.559	65717	65279	0.993335	0.131377	105.622	65757	65294	0.992959	0.131457	105.633	35923	35760	0.995463	0.0718147	105.572	35915	35752	0.995462	0.0717987	105.581	66719	66192	0.992101	0.13338	105.581	36278	36098	0.995038	0.0725244	105.513
PH008	Yukon	1	1	SRR5556843	1950506	1652348	1644357	823984	815338	0.989507	0.501098	60.7513	434476	428969	0.987325	0.264222	60.6181	708241	693061	0.978567	0.43071	60.8308	707432	692589	0.979018	0.430218	60.8427	395862	390844	0.987324	0.24074	60.6066	395032	390595	0.988768	0.240235	60.6174	725795	708697	0.976442	0.441385	60.7094	403698	398320	0.986678	0.245505	60.473
PH013	Yukon	1	1	SRR5556850	2539025	2407477	2389186	1343516	1322042	0.984017	0.562332	65.0265	707205	695485	0.983428	0.296002	64.8894	1137434	1108423	0.974494	0.476076	65.1164	1135739	1107660	0.975277	0.475367	65.1151	640272	629349	0.98294	0.267988	64.8933	638626	629206	0.98525	0.267299	64.9022	1166487	1133594	0.971802	0.488236	64.9744	653077	641466	0.982221	0.273347	64.7391
PH014	Yukon	1	1	SRR5556851	1242008	984238	981256	140699	137434	0.976794	0.143387	77.0161	74155	72221	0.973919	0.0755715	76.6653	118726	115236	0.970605	0.120994	77.1587	118529	115097	0.971045	0.120793	77.1594	67036	65267	0.973611	0.0683165	76.7288	66911	65236	0.974967	0.0681891	76.7152	121510	117846	0.969846	0.123831	76.9709	68261	66463	0.97366	0.0695649	76.5366
PH015	Yukon	1	1	SRR5556852	1309258	1216251	1210281	629668	619615	0.984034	0.520266	63.2777	339330	333607	0.983134	0.280373	63.3042	533171	520355	0.975963	0.440535	63.3545	532473	520150	0.976857	0.439958	63.3587	307933	302288	0.981668	0.254431	63.3024	307101	302253	0.984214	0.253744	63.3	546680	532021	0.973185	0.451697	63.2169	313768	307875	0.981219	0.259252	63.1504
PH021	Yukon	1	1	SRR5556853	1236173	1062295	1057603	256589	249549	0.972563	0.242614	64.6919	135656	131558	0.969791	0.128267	64.6044	215194	207083	0.962308	0.203473	64.9291	214586	206780	0.963623	0.202898	64.9278	122501	118640	0.968482	0.115829	64.6532	122017	118528	0.971406	0.115371	64.667	220824	212036	0.960204	0.208797	64.7421	124932	120990	0.968447	0.118128	64.469
PH023	Yukon	1	1	SRR5556855	1839338	1683892	1680788	465235	459017	0.986635	0.276796	71.0561	244905	240774	0.983132	0.145708	71.0033	401634	389958	0.970929	0.238956	71.2548	401278	389746	0.971262	0.238744	71.252	223301	219533	0.983126	0.132855	71.0328	222843	219486	0.984936	0.132582	71.0429	410309	397336	0.968382	0.244117	71.1177	226732	222825	0.982768	0.134896	70.8945
PH036	Yukon	1	1	SRR5556857	1548993	1396941	1390552	717253	703033	0.980174	0.515805	60.197	382620	374341	0.978362	0.275157	60.1983	605380	587542	0.970534	0.435352	60.1108	604359	587076	0.971403	0.434618	60.1122	346217	338073	0.976477	0.248978	60.1058	345113	337926	0.979175	0.248184	60.1065	621296	601313	0.967837	0.446798	59.9841	353143	344659	0.975976	0.253959	59.9702
PH047	Yukon	1	1	SRR5556848	1804089	1321438	1318843	378304	375955	0.993791	0.286845	71.2047	198805	196850	0.990166	0.150742	71.4059	321929	317471	0.986152	0.2441	71.1773	321988	317539	0.986183	0.244144	71.1692	180649	178763	0.98956	0.136975	71.3449	180361	178710	0.990846	0.136757	71.3459	329013	323779	0.984092	0.249471	71.0257	183524	181540	0.989189	0.139155	71.1849
				Totals	39599792	30398044	30211705

## Sheet: Figure 1-Source data 2b
Taxon	Genome type	Raw genome - scaffolds >100k						Masked genome (horse coordinates)						Masked genome (donkey coordinates)						Union of two masked reference genomes
	Aligned to	Horse			Donkey			Horse			Donkey			Horse			Donkey			Horse coordinates							Donkey coordinates
	Sample	Called sites	Transversions	Relative transversion frequency	Called sites	Transversions	Relative transversion frequency	Called sites	Transversions	Relative transversion frequency	Called sites	Transversions	Relative transversion frequency	Called sites	Transversions	Relative transversion frequency	Called sites	Transversions	Relative transversion frequency	Called sites	Transversions			Relative private transversion frequency			Called sites	Transversions			Relative private transversion frequency
																					NWSL	Donkey	Horse	NWSL	Donkey	Horse		NWSL	Donkey	Horse	NWSL	Donkey	Horse
Horse	EquCab2	2191602889	2775	1.2662e-06	1046594979	3569111	0.00341021	N/A	N/A	N/A	1912523325	6533564	0.0034162	N/A	N/A	N/A	1046594979	3569111	0.00341021	N/A	N/A	N/A	N/A	N/A	N/A	N/A	N/A	N/A	N/A	N/A	N/A	N/A	N/A
Donkey	Ref. genome	1912523325	6533564	0.0034162	1117287059	456	4.08131e-07	1912523325	6533564	0.0034162	N/A	N/A	N/A	1046594979	3569111	0.00341021	N/A	N/A	N/A	N/A	N/A	N/A	N/A	N/A	N/A	N/A	N/A	N/A	N/A	N/A	N/A	N/A	N/A
NWSL	AF037	22582545	77821	0.00344607	12112960	42361	0.00349716	19239289	65134	0.00338547	19217377	66649	0.00346816	11058824	37965	0.00343301	11059427	37123	0.00335668	19551019	38688	33282	28238	0.00197882	0.00170232	0.00144432	11209561	21735	16233	18748	0.00193897	0.00144814	0.0016725
NWSL	JK166	30082222	78746	0.00261769	15888188	42757	0.00269112	25822999	67109	0.00259881	25738848	71611	0.00278221	14533138	40555	0.00279052	14574397	38024	0.00260896	26538502	41526	43256	31667	0.00156475	0.00162993	0.00119325	14934655	23594	17725	24535	0.00157982	0.00118684	0.00164282
NWSL	JK167	28920395	72113	0.0024935	15375478	39699	0.00258197	24823879	61534	0.00247882	24758224	66558	0.00268832	14087473	38219	0.00271298	14118762	35564	0.00251892	25595577	38534	42108	29695	0.00150549	0.00164513	0.00116016	14512293	22172	16865	24069	0.00152781	0.00116212	0.00165852
NWSL	JK207	35088832	91038	0.0025945	18612522	50504	0.00271344	30014195	77654	0.00258724	29930732	83183	0.00277918	17010632	47891	0.00281536	17043088	45053	0.00264348	30840129	48591	50627	36430	0.00157558	0.00164159	0.00118125	17464737	28147	20734	28890	0.00161165	0.00118719	0.00165419
NWSL	JK260	14589940	44787	0.00306972	7633523	23812	0.0031194	12389815	37627	0.00303693	12363636	38923	0.00314818	6973514	21657	0.00310561	6976459	20998	0.00300984	12623361	22329	20735	16937	0.00176886	0.00164259	0.00134172	7090210	12332	9394	11722	0.0017393	0.00132493	0.00165327
NWSL	JK276	11106913	32290	0.0029072	5851178	17739	0.0030317	9446262	27065	0.00286515	9424712	28504	0.00302439	5341599	16327	0.00305658	5351145	15672	0.00292872	9673966	16384	16240	12487	0.00169362	0.00167873	0.00129078	5462466	9371	7118	9135	0.00171553	0.00130307	0.00167232
NWSL	MS341	4401804	18177	0.00412944	2305881	9530	0.00413291	3737221	15052	0.00402759	3737144	15229	0.00407504	2105579	8394	0.00398655	2104982	8290	0.00393828	3783192	9306	6369	5924	0.00245983	0.0016835	0.00156587	2124473	5000	3358	3593	0.00235352	0.00158063	0.00169124
NWSL	MS349	9161340	36655	0.00400105	4839167	19456	0.00402053	7758537	30223	0.00389545	7753278	30627	0.0039502	4412197	17135	0.00388355	4410997	16952	0.00384312	7855970	18292	13140	12342	0.00232842	0.00167261	0.00157103	4451676	10032	7001	7277	0.00225353	0.00157267	0.00163467
NWSL	MS439	3290730	13418	0.00407751	1668880	6880	0.00412253	2776966	11105	0.00399897	2777705	11256	0.00405227	1525674	6089	0.00399102	1525561	6028	0.00395133	2812205	6829	4617	4407	0.00242834	0.00164177	0.0015671	1539243	3627	2435	2528	0.00235635	0.00158195	0.00164237
NWSL	PH008	35859723	116313	0.00324356	19038478	62901	0.00330389	30593619	97105	0.00317403	30553230	99855	0.00326823	17360793	56646	0.00326287	17369720	55348	0.00318646	31128821	57942	51536	42218	0.00186136	0.00165557	0.00135624	17629968	32567	24157	29265	0.00184725	0.00137022	0.00165996
NWSL	PH013	58246695	197227	0.00338606	31021196	107615	0.00346908	49146934	163098	0.00331858	49079489	167265	0.00340804	28127777	95946	0.00341108	28137089	93696	0.00332998	50010981	97305	84211	70573	0.00194567	0.00168385	0.00141115	28556768	55625	40239	48046	0.00194787	0.00140909	0.00168247
NWSL	PH014	6366652	22879	0.00359357	3350385	11989	0.00357839	5329990	18851	0.00353678	5324222	19397	0.00364316	3033021	10602	0.00349552	3033031	10374	0.00342034	5430296	11483	9007	8016	0.00211462	0.00165866	0.00147616	3078823	6283	4306	5171	0.00204071	0.00139859	0.00167954
NWSL	PH015	27584831	96656	0.00350395	15153492	53780	0.00354902	23364228	79966	0.00342258	23341070	82001	0.00351316	13752313	47856	0.00347985	13764023	46897	0.00340722	23766090	47975	40960	34334	0.00201863	0.00172346	0.00144466	13957822	27899	20024	24150	0.00199881	0.00143461	0.00173021
NWSL	PH021	11182027	39201	0.00350572	5957841	21382	0.00358888	9320956	32083	0.00344203	9300356	32873	0.0035346	5382055	18990	0.00352839	5382654	18462	0.00342991	9490492	19360	16721	13747	0.00203994	0.00176187	0.0014485	5465844	10962	8068	9468	0.00200555	0.00147608	0.00173221
NWSL	PH023	21466267	73984	0.00344652	11404847	40000	0.00350728	18300425	61907	0.00338282	18282541	63171	0.00345526	10414760	35824	0.00343973	10417490	35104	0.00336972	18575786	36741	31011	26573	0.0019779	0.00166943	0.00143052	10542625	20713	15026	17597	0.00196469	0.00142526	0.00166913
NWSL	PH036	30598509	104612	0.00341886	16571694	58109	0.00350652	25732996	85907	0.0033384	25690937	88289	0.00343658	14976872	51676	0.00345039	14981415	50377	0.00336263	26187812	51518	45682	37071	0.00196725	0.0017444	0.00141558	15206539	29869	21829	26138	0.00196422	0.0014355	0.00171887
NWSL	PH047	16942617	58810	0.00347113	8973324	32170	0.00358507	14340008	48446	0.00337838	14331927	49545	0.00345697	8159209	28528	0.00349642	8160690	27966	0.00342692	14565451	28926	24799	20755	0.00198593	0.00170259	0.00142495	8264235	16333	12121	13824	0.00197635	0.00146668	0.00167275

## Sheet: Figure 1-Source data S2c
Sample	Bin (bp)	Two references - horse coordinates							Two references - donkey coordinates
		Called sites	Transversions			Relative private transversion frequency			Called sites	Transversions			Relative private transversion frequency
			NWSL	Donkey	Horse	NWSL	Donkey	Horse		NWSL	Donkey	Horse	NWSL	Donkey	Horse
AF037	30-39	822144	1238	1496	963	0.00150582	0.00181963	0.00117133	479802	685	553	822	0.00142767	0.00115256	0.00171321
	40-49	2504589	4258	4373	3159	0.00170008	0.001746	0.00126128	1440182	2409	1845	2399	0.00167271	0.00128109	0.00166576
	50-59	3601030	6741	6302	4963	0.00187196	0.00175005	0.00137822	2054022	3804	2892	3551	0.00185198	0.00140797	0.0017288
	60-69	3724503	7317	6194	5171	0.00196456	0.00166304	0.00138837	2126544	4026	2958	3453	0.00189321	0.00139099	0.00162376
	70-79	3407261	6860	5768	4869	0.00201335	0.00169286	0.00142901	1941209	3781	2850	3241	0.00194776	0.00146816	0.00166958
	80-89	2494668	5793	4180	3984	0.00232215	0.00167557	0.00159701	1411581	3170	2231	2328	0.00224571	0.0015805	0.00164921
	90-99	1578267	3747	2658	2626	0.00237412	0.00168413	0.00166385	893351	2076	1497	1456	0.00232383	0.00167571	0.00162982
	100-109	932956	2339	1568	1553	0.00250709	0.00168068	0.0016646	519783	1230	867	925	0.00236637	0.001668	0.00177959
	110-119	514357	1320	810	873	0.00256631	0.00157478	0.00169726	285526	689	414	476	0.00241309	0.00144996	0.0016671
	120-129	267741	646	431	435	0.00241278	0.00160976	0.0016247	150100	345	253	238	0.00229847	0.00168554	0.00158561
JK166	30-39	10345270	12778	17021	10886	0.00123515	0.00164529	0.00105227	5889583	7589	6176	9691	0.00128855	0.00104863	0.00164545
	40-49	7439400	11912	12023	8924	0.0016012	0.00161612	0.00119956	4160632	6606	4891	6890	0.00158774	0.00117554	0.001656
	50-59	4372886	8097	7156	5516	0.00185164	0.00163645	0.00126141	2415994	4409	3091	3898	0.00182492	0.00127939	0.00161341
	60-69	2367527	4645	3807	3170	0.00196196	0.00160801	0.00133895	1308164	2480	1761	2164	0.00189579	0.00134616	0.00165423
	70-79	1321716	2793	2108	1826	0.00211316	0.0015949	0.00138154	730891	1487	987	1163	0.0020345	0.00135041	0.00159121
	80-89	650302	1504	1050	992	0.00231277	0.00161463	0.00152545	355295	777	540	599	0.00218692	0.00151986	0.00168592
	90-99	298521	790	480	510	0.00264638	0.00160793	0.00170842	163335	397	253	295	0.00243059	0.00154896	0.0018061
	100-109	133182	367	220	212	0.00275563	0.00165187	0.00159181	70886	197	134	115	0.00277911	0.00189036	0.00162232
	110-119	56607	138	88	70	0.00243786	0.00155458	0.0012366	32180	84	48	37	0.00261032	0.00149161	0.00114978
	120-129	24025	61	29	37	0.00253902	0.00120708	0.00154006	12802	27	15	21	0.00210905	0.00117169	0.00164037
JK167	30-39	12099985	15092	20209	12839	0.00124727	0.00167017	0.00106108	6911569	8905	7277	11579	0.00128842	0.00105287	0.00167531
	40-49	7844026	12605	12826	9285	0.00160696	0.00163513	0.0011837	4431862	7167	5343	7175	0.00161715	0.00120559	0.00161896
	50-59	3661345	6957	5915	4696	0.00190012	0.00161553	0.00128259	2026711	3801	2604	3395	0.00187545	0.00128484	0.00167513
	60-69	1503759	3133	2425	2026	0.00208345	0.00161263	0.00134729	833242	1715	1104	1388	0.00205823	0.00132495	0.00166578
	70-79	578894	1215	902	785	0.00209883	0.00155814	0.00135603	326473	643	451	541	0.00196953	0.00138143	0.0016571
	80-89	215961	510	392	296	0.00236154	0.00181514	0.00137062	120114	279	201	190	0.00232279	0.00167341	0.00158183
	90-99	68733	174	101	113	0.00253154	0.00146945	0.00164404	36649	87	44	74	0.00237387	0.00120058	0.00201915
	100-109	19923	55	34	36	0.00276063	0.00170657	0.00180696	10676	16	20	21	0.00149869	0.00187336	0.00196703
	110-119	4926	10	6	10	0.00203004	0.00121803	0.00203004	2450	4	3	4	0.00163265	0.00122449	0.00163265
	120-129	1654	6	4	4	0.00362757	0.00241838	0.00241838	845	4	2	3	0.00473373	0.00236686	0.0035503
JK207	30-39	12488314	15984	20567	13335	0.00127992	0.0016469	0.0010678	7123896	9650	7603	11888	0.0013546	0.00106725	0.00166875
	40-49	9867841	16246	16174	11721	0.00164636	0.00163906	0.0011878	5553456	9242	6682	9157	0.00166419	0.00120321	0.00164888
	50-59	5227963	9867	8606	6648	0.00188735	0.00164615	0.00127162	2934748	5506	3737	4861	0.00187614	0.00127336	0.00165636
	60-69	2364676	4875	3812	3225	0.00206159	0.00161206	0.00136382	1315544	2622	1748	2163	0.00199309	0.00132873	0.00164419
	70-79	985561	2094	1652	1368	0.00212468	0.0016762	0.00138804	549267	1100	798	851	0.00200267	0.00145285	0.00154934
	80-89	367583	948	630	547	0.00257901	0.0017139	0.0014881	201855	499	308	309	0.00247207	0.00152585	0.0015308
	90-99	114372	322	168	185	0.00281537	0.00146889	0.00161753	61909	160	95	108	0.00258444	0.00153451	0.0017445
	100-109	33056	97	57	50	0.00293441	0.00172435	0.00151258	17555	59	26	31	0.00336087	0.00148106	0.00176588
	110-119	10044	34	14	25	0.00338511	0.00139387	0.00248905	5171	18	7	15	0.00348095	0.0013537	0.00290079
	120-129	2793	12	6	3	0.00429646	0.00214823	0.00107411	1376	6	2	1	0.00436047	0.00145349	0.000726744
JK260	30-39	1865248	2342	3064	1930	0.0012556	0.00164268	0.00103471	1052135	1354	1107	1736	0.00128691	0.00105215	0.00164998
	40-49	2445868	3870	3988	3027	0.00158226	0.0016305	0.0012376	1371839	2107	1653	2311	0.00153589	0.00120495	0.0016846
	50-59	2391535	4195	3905	3083	0.0017541	0.00163284	0.00128913	1322500	2250	1749	2100	0.00170132	0.0013225	0.0015879
	60-69	2032973	3888	3438	2815	0.00191247	0.00169112	0.00138467	1121281	2068	1558	1851	0.00184432	0.00138948	0.00165079
	70-79	1573649	3043	2652	2318	0.00193372	0.00168526	0.00147301	873024	1674	1253	1505	0.00191747	0.00143524	0.00172389
	80-89	1120415	2538	1790	1682	0.00226523	0.00159762	0.00150123	616960	1287	902	1031	0.00208603	0.00146201	0.0016711
	90-99	670156	1629	1054	1070	0.00243078	0.00157277	0.00159664	375260	843	562	601	0.00224644	0.00149763	0.00160156
	100-109	371708	956	603	633	0.00257191	0.00162224	0.00170295	205314	506	337	344	0.00246452	0.00164139	0.00167548
	110-119	196814	473	340	329	0.00240328	0.00172752	0.00167163	107503	264	191	190	0.00245575	0.00177669	0.00176739
	120-129	99430	240	146	156	0.00241376	0.00146837	0.00156894	53728	122	87	84	0.0022707	0.00161927	0.00156343
JK276	30-39	2036945	2614	3454	2324	0.00128329	0.00169568	0.00114092	1157182	1576	1297	2010	0.00136193	0.00112083	0.00173698
	40-49	2445054	3989	4073	2998	0.00163146	0.00166581	0.00122615	1374600	2190	1674	2328	0.00159319	0.00121781	0.00169358
	50-59	1999424	3629	3330	2547	0.00181502	0.00166548	0.00127387	1120086	2110	1510	1815	0.00188378	0.00134811	0.00162041
	60-69	1385075	2659	2357	1874	0.00191975	0.00170171	0.001353	768316	1429	1103	1251	0.00185991	0.00143561	0.00162824
	70-79	884136	1760	1514	1207	0.00199064	0.00171241	0.00136517	487964	950	697	798	0.00194686	0.00142838	0.00163537
	80-89	530204	1099	863	799	0.00207279	0.00162768	0.00150697	288827	569	402	480	0.00197004	0.00139184	0.00166189
	90-99	277320	640	453	465	0.0023078	0.00163349	0.00167676	152446	355	247	252	0.00232869	0.00162025	0.00165304
	100-109	137494	309	217	243	0.00224737	0.00157825	0.00176735	76955	158	121	144	0.00205315	0.00157235	0.00187122
	110-119	70215	187	111	130	0.00266325	0.00158086	0.00185146	39126	111	62	73	0.00283699	0.00158462	0.00186577
	120-129	35530	96	46	62	0.00270194	0.00129468	0.001745	20401	51	23	34	0.00249988	0.0011274	0.00166658
MS341	30-39	13621	19	30	15	0.0013949	0.00220248	0.00110124	7502	10	16	14	0.00133298	0.00213276	0.00186617
	40-49	39926	89	66	53	0.00222912	0.00165306	0.00132746	23927	39	32	48	0.00162996	0.0013374	0.0020061
	50-59	86736	173	138	114	0.00199456	0.00159103	0.00131433	48237	90	57	82	0.00186579	0.00118167	0.00169994
	60-69	185526	379	319	251	0.00204284	0.00171944	0.00135291	100072	181	133	169	0.0018087	0.00132904	0.00168878
	70-79	382971	798	657	526	0.00208371	0.00171553	0.00137347	213990	433	299	366	0.00202346	0.00139726	0.00171036
	80-89	604286	1506	1033	937	0.0024922	0.00170946	0.00155059	335041	816	550	581	0.00243552	0.00164159	0.00173412
	90-99	693279	1794	1178	1117	0.0025877	0.00169917	0.00161118	390854	1000	660	673	0.0025585	0.00168861	0.00172187
	100-109	652208	1699	1057	1036	0.002605	0.00162065	0.00158845	363003	866	548	589	0.00238566	0.00150963	0.00162258
	110-119	537845	1444	897	864	0.00268479	0.00166777	0.00160641	299158	723	488	495	0.00241678	0.00163125	0.00165464
	120-129	377138	1055	634	637	0.00279738	0.00168108	0.00168904	211191	564	384	346	0.00267057	0.00181826	0.00163833
MS349	30-39	25752	45	42	28	0.00174744	0.00163094	0.00108729	14684	28	16	17	0.00190684	0.00108962	0.00115772
	40-49	70507	120	120	91	0.00170196	0.00170196	0.00129065	39471	84	55	63	0.00212814	0.00139343	0.00159611
	50-59	179856	343	266	229	0.00190708	0.00147896	0.00127324	99993	183	139	152	0.00183013	0.0013901	0.00152011
	60-69	453008	926	749	629	0.00204411	0.00165339	0.0013885	252748	500	331	425	0.00197826	0.0013096	0.00168152
	70-79	908500	1947	1465	1271	0.00214309	0.00161255	0.00139901	504688	1053	678	858	0.00208644	0.0013434	0.00170006
	80-89	1225705	2812	2111	1949	0.00229419	0.00172227	0.00159011	688463	1524	1116	1138	0.00221363	0.001621	0.00165296
	90-99	1338794	3335	2193	2157	0.00249105	0.00163804	0.00161115	754621	1790	1178	1231	0.00237205	0.00156105	0.00163128
	100-109	1274179	3184	2138	2141	0.00249886	0.00167794	0.0016803	712173	1692	1136	1183	0.00237583	0.00159512	0.00166111
	110-119	1105069	2819	1905	1798	0.00255097	0.00172387	0.00162705	627328	1508	1078	990	0.00240385	0.0017184	0.00157812
	120-129	873130	2177	1459	1399	0.00249333	0.001671	0.00160228	499332	1168	839	795	0.00233913	0.00168024	0.00159213
MS439	30-39	13648	18	21	15	0.00131887	0.00153869	0.00109906	7912	12	10	15	0.00151668	0.0012639	0.00189585
	40-49	28132	56	40	24	0.00199062	0.00142187	0.000853121	15023	27	16	14	0.00179724	0.00106503	0.000931904
	50-59	49921	98	84	54	0.0019631	0.00168266	0.00108171	27879	52	39	41	0.0018652	0.0013989	0.00147064
	60-69	108312	225	174	134	0.00207733	0.00160647	0.00123717	59855	118	76	92	0.00197143	0.00126974	0.00153705
	70-79	252332	577	432	351	0.00228667	0.00171203	0.00139102	139277	331	187	214	0.00237656	0.00134265	0.00153651
	80-89	429438	1057	670	689	0.00246136	0.00156018	0.00160442	232381	540	334	373	0.00232377	0.00143729	0.00160512
	90-99	526015	1314	830	838	0.00249803	0.0015779	0.00159311	284585	705	457	466	0.00247729	0.00160585	0.00163747
	100-109	515431	1373	812	860	0.00266379	0.00157538	0.00166851	281654	719	433	493	0.00255278	0.00153735	0.00175037
	110-119	414804	1043	708	688	0.00251444	0.00170683	0.00165861	225439	524	398	397	0.00232435	0.00176544	0.00176101
	120-129	299751	792	519	495	0.00264219	0.00173144	0.00165137	163798	410	280	264	0.00250308	0.00170942	0.00161174
PH008	30-39	1818379	2644	3196	2061	0.00145404	0.00175761	0.00113343	1063254	1524	1247	1853	0.00143334	0.00117281	0.00174276
	40-49	5573548	9238	9187	6926	0.00165747	0.00164832	0.00124266	3189549	5345	3839	5363	0.00167579	0.00120362	0.00168143
	50-59	7147802	12853	11987	9247	0.00179818	0.00167702	0.00129368	4030232	7093	5435	6720	0.00175995	0.00134856	0.0016674
	60-69	6461017	12282	10449	8616	0.00190094	0.00161724	0.00133354	3630880	6769	4752	5852	0.00186429	0.00130877	0.00161173
	70-79	5038405	10101	8252	6990	0.0020048	0.00163782	0.00138734	2813356	5533	3996	4574	0.00196669	0.00142037	0.00162582
	80-89	3065131	6804	5044	4697	0.00221981	0.00164561	0.0015324	1704500	3760	2724	2890	0.00220593	0.00159812	0.00169551
	90-99	1567229	3618	2627	2583	0.00230853	0.00167621	0.00164813	870275	1914	1450	1420	0.0021993	0.00166614	0.00163167
	100-109	719791	1696	1194	1197	0.00235624	0.00165881	0.00166298	398435	903	652	686	0.00226637	0.0016364	0.00172174
	110-119	334170	841	575	592	0.00251668	0.00172068	0.00177155	184324	448	315	320	0.0024305	0.00170895	0.00173607
	120-129	132336	338	223	211	0.0025541	0.0016851	0.00159443	72378	168	114	122	0.00232115	0.00157506	0.0016856
PH013	30-39	2476050	3687	4403	2821	0.00148907	0.00177824	0.00113931	1458482	2173	1737	2485	0.00148991	0.00119096	0.00170383
	40-49	7468361	12987	12748	9675	0.00173894	0.00170693	0.00129546	4323352	7538	5501	7528	0.00174355	0.00127239	0.00174124
	50-59	10165441	19239	17241	13565	0.00189259	0.00169604	0.00133442	5793633	10822	7793	9743	0.00186791	0.0013451	0.00168167
	60-69	10073252	19596	16866	13852	0.00194535	0.00167434	0.00137513	5714180	11082	7820	9506	0.00193939	0.00136853	0.00166358
	70-79	8727294	17278	14514	12299	0.00197977	0.00166306	0.00140926	4928849	9630	6832	8102	0.0019538	0.00138612	0.00164379
	80-89	6079153	13509	10180	9500	0.00222218	0.00167458	0.00156272	3425460	7573	5376	5682	0.0022108	0.00156942	0.00165876
	90-99	3565102	8435	5865	5928	0.00236599	0.00164511	0.00166279	2009923	4646	3283	3436	0.00231153	0.0016334	0.00170952
	100-109	1855354	4565	3085	2961	0.00246045	0.00166276	0.00159592	1045366	2522	1722	1754	0.00241255	0.00164727	0.00167788
	110-119	948993	2447	1598	1526	0.00257852	0.00168389	0.00160802	529651	1293	883	892	0.00244123	0.00166714	0.00168413
	120-129	446649	1098	747	725	0.00245831	0.00167245	0.0016232	250996	601	424	421	0.00239446	0.00168927	0.00167732
PH014	30-39	168847	283	301	216	0.00167607	0.00178268	0.00127926	98229	163	104	180	0.00165939	0.00105875	0.00183245
	40-49	454986	797	732	598	0.0017517	0.00160884	0.00131433	267372	455	295	466	0.00170175	0.00110333	0.00174289
	50-59	709342	1319	1245	918	0.00185947	0.00175515	0.00129416	403711	689	509	636	0.00170667	0.0012608	0.00157538
	60-69	880122	1815	1483	1253	0.00206221	0.00168499	0.00142367	496742	1021	672	829	0.00205539	0.00135281	0.00166887
	70-79	955138	1951	1560	1325	0.00204264	0.00163327	0.00138723	536072	1047	743	881	0.0019531	0.00138601	0.00164344
	80-89	842549	1967	1393	1353	0.00233458	0.00165332	0.00160584	468506	1029	715	779	0.00219634	0.00152613	0.00166273
	90-99	610271	1463	945	970	0.0023973	0.00154849	0.00158946	337879	749	498	564	0.00221677	0.0014739	0.00166924
	100-109	415352	1109	705	692	0.00267002	0.00169736	0.00166606	228551	564	373	388	0.00246772	0.00163202	0.00169765
	110-119	261917	695	449	452	0.00265351	0.00171428	0.00172574	145397	356	235	273	0.00244847	0.00161626	0.00187762
	120-129	146475	383	236	267	0.00261478	0.0016112	0.00182284	81595	215	133	153	0.00263497	0.00163	0.00187511
PH015	30-39	1469088	2240	2670	1786	0.00152476	0.00181745	0.00121572	871002	1326	1047	1605	0.00152238	0.00120206	0.00184271
	40-49	3677208	6605	6464	4783	0.0017962	0.00175786	0.00130072	2164334	3844	2790	3752	0.00177607	0.00128908	0.00173356
	50-59	4738598	9422	8285	6467	0.00198835	0.00174841	0.00136475	2757854	5364	3906	4720	0.00194499	0.00141632	0.00171148
	60-69	4603427	9317	7959	6527	0.00202393	0.00172893	0.00141786	2682575	5361	3856	4584	0.00199845	0.00143742	0.00170881
	70-79	4173764	8831	7076	6099	0.00211584	0.00169535	0.00146127	2443367	5007	3491	4288	0.00204922	0.00142877	0.00175496
	80-89	2839679	6646	4671	4568	0.00234041	0.0016449	0.00160863	1649217	3769	2510	2800	0.00228533	0.00152193	0.00169778
	90-99	1541212	3938	2635	2605	0.00255513	0.00170969	0.00169023	896044	2200	1492	1544	0.00245524	0.0016651	0.00172313
	100-109	732529	1921	1257	1235	0.00262242	0.00171597	0.00168594	425538	1034	744	729	0.00242987	0.00174837	0.00171313
	110-119	380742	977	671	648	0.00256604	0.00176235	0.00170194	221239	551	396	367	0.00249052	0.00178992	0.00165884
	120-129	167441	451	287	288	0.00269349	0.00171404	0.00172001	96146	248	165	171	0.00257941	0.00171614	0.00177855
PH021	30-39	583092	907	1078	657	0.0015555	0.00184876	0.00112675	346684	510	423	654	0.00147108	0.00122013	0.00188644
	40-49	1399212	2630	2540	1800	0.00187963	0.00181531	0.00128644	806588	1456	1062	1434	0.00180513	0.00131666	0.00177786
	50-59	1840669	3629	3198	2580	0.00197157	0.00173741	0.00140166	1061660	2050	1427	1867	0.00193094	0.00134412	0.00175857
	60-69	1800701	3761	3138	2538	0.00208863	0.00174265	0.00140945	1019380	2046	1511	1693	0.0020071	0.00148227	0.00166081
	70-79	1570244	3366	2798	2309	0.00214362	0.00178189	0.00147047	895211	1894	1358	1530	0.0021157	0.00151696	0.00170909
	80-89	1091106	2511	1849	1796	0.00230133	0.00169461	0.00164604	616592	1374	992	1067	0.00222838	0.00160884	0.00173048
	90-99	673861	1741	1252	1114	0.00258362	0.00185795	0.00165316	376564	921	711	627	0.0024458	0.00188813	0.00166506
	100-109	369536	931	633	624	0.00251938	0.00171296	0.0016886	206311	474	326	356	0.0022975	0.00158014	0.00172555
	110-119	191192	483	316	310	0.00252626	0.00165279	0.00162141	107205	265	179	192	0.0024719	0.0016697	0.00179096
	120-129	98919	270	181	184	0.00272951	0.00182978	0.00186011	54674	161	108	91	0.00294473	0.00197534	0.00166441
PH023	30-39	552585	891	1017	627	0.00161242	0.00184044	0.00113467	319989	479	414	563	0.00149693	0.00129379	0.00175944
	40-49	1943525	3394	3349	2497	0.00174631	0.00172316	0.00128478	1114705	1905	1437	1933	0.00170897	0.00128913	0.00173409
	50-59	3146758	5694	5337	4112	0.00180948	0.00169603	0.00130674	1776416	3217	2333	2961	0.00181095	0.00131332	0.00166684
	60-69	3605029	7000	6189	4908	0.00194173	0.00171677	0.00136143	2031991	3903	2921	3324	0.00192078	0.00143751	0.00163583
	70-79	3447648	6996	5547	4862	0.00202921	0.00160892	0.00141024	1945690	3845	2714	3227	0.00197616	0.00139488	0.00165854
	80-89	2640370	5852	4190	4050	0.00221636	0.0015869	0.00153388	1473526	3174	2191	2422	0.00215402	0.00148691	0.00164368
	90-99	1668511	3976	2783	2813	0.00238296	0.00166795	0.00168593	933700	2109	1487	1594	0.00225876	0.00159259	0.00170719
	100-109	987466	2401	1668	1664	0.00243148	0.00168917	0.00168512	546547	1283	884	933	0.00234747	0.00161743	0.00170708
	110-119	549624	1380	852	893	0.00251081	0.00155015	0.00162475	305691	765	474	495	0.00250253	0.00155059	0.00161928
	120-129	287442	680	481	474	0.00236569	0.00167338	0.00164903	159444	363	247	281	0.00227666	0.00154913	0.00176237
PH036	30-39	1875257	2748	3317	2245	0.0014654	0.00176882	0.00119717	1096271	1621	1302	1935	0.00147865	0.00118766	0.00176507
	40-49	4784560	8413	8335	6049	0.00175836	0.00174206	0.00126428	2752610	4799	3545	4735	0.00174344	0.00128787	0.00172019
	50-59	5665489	10748	9700	7771	0.0018971	0.00171212	0.00137164	3262711	6223	4419	5581	0.00190731	0.0013544	0.00171054
	60-69	5342691	10768	9356	7621	0.00201546	0.00175118	0.00142643	3081421	6130	4428	5375	0.00198934	0.001437	0.00174433
	70-79	4496550	9654	7764	6570	0.00214698	0.00172666	0.00146112	2597588	5426	3830	4403	0.00208886	0.00147444	0.00169503
	80-89	2580153	6197	4525	4101	0.0024018	0.00175377	0.00158944	1505087	3512	2505	2562	0.00233342	0.00166436	0.00170223
	90-99	1220269	3181	2250	2067	0.0026068	0.00184386	0.00169389	703268	1760	1248	1213	0.0025026	0.00177457	0.0017248
	100-109	557101	1536	1039	882	0.00275713	0.00186501	0.0015832	321353	847	603	507	0.00263573	0.00187644	0.0015777
	110-119	271226	719	468	455	0.00265093	0.0017255	0.00167757	155861	366	265	269	0.00234825	0.00170023	0.0017259
	120-129	95043	313	173	172	0.00329325	0.00182023	0.00180971	54665	163	103	97	0.0029818	0.0018842	0.00177444
PH047	30-39	664425	935	1130	740	0.00140723	0.00170072	0.00111374	376309	542	418	635	0.00144031	0.00111079	0.00168744
	40-49	1794720	3023	3017	2213	0.00168439	0.00168104	0.00123306	1003931	1657	1285	1703	0.00165051	0.00127997	0.00169633
	50-59	2420397	4451	4102	3236	0.00183895	0.00169476	0.00133697	1356230	2503	1876	2286	0.00184556	0.00138325	0.00168555
	60-69	2500746	4791	4229	3423	0.00191583	0.0016911	0.00136879	1396052	2601	1931	2323	0.00186311	0.00138319	0.00166398
	70-79	2405276	4934	4146	3405	0.00205132	0.00172371	0.00141564	1353988	2742	1980	2252	0.00202513	0.00146235	0.00166323
	80-89	1906591	4316	3274	2953	0.00226373	0.0017172	0.00154884	1083816	2378	1747	1839	0.0021941	0.0016119	0.00169678
	90-99	1342395	3245	2288	2198	0.00241732	0.00170442	0.00163737	750915	1802	1290	1247	0.00239974	0.0017179	0.00166064
	100-109	849295	2117	1438	1405	0.00249266	0.00169317	0.00165431	485553	1189	797	816	0.00244875	0.00164143	0.00168056
	110-119	536337	1326	905	899	0.00247233	0.00168737	0.00167618	303055	743	507	511	0.0024517	0.00167296	0.00168616
	120-129	308799	817	557	503	0.00264573	0.00180376	0.00162889	175095	412	288	291	0.00235301	0.00164482	0.00166195
