# Supplementary material for: A new genus of horse from Pleistocene North America
Source: eLife. 2017 Nov 28;6:e29944. doi: 10.7554/eLife.29944 (PMC5705217; doi:10.7554/eLife.29944)
Supplement: Figure 1—source data 3. — Minimum and maximum NWSL:Equus ratios between relative frequencies are in bold, and are used for the divergence estimates in Figure 1—figure supplement 3. Total and mean values are for the four longest bins only (90–99 to 120–129 bp). Mean values equally weight each length bin. bp: base pairs. [file elife-29944-fig1-data3.xlsx]

## Sheet: Figure 1-Source data 3
Genome coordinates	Fragment length bin (bp)	Count of all sites	Private transversion frequency
			Absolute				Relative				Combined relative frequencies				Ratio between relative frequencies
			NWSL	Donkey	Horse		NWSL	Donkey	Horse		NWSL+ Donkey	NWSL+ Horse	Donkey+ Horse		NWSL: Donkey	NWSL: Horse	Donkey: Horse
Horse-based	30-39	49318650	64465	83016	53488		0.00130711	0.00168326	0.00108454		0.00299037	0.00239165	0.0027678		0.776537	1.20522	1.55205
	40-49	59781463	100232	100055	73823		0.00167664	0.00167368	0.00123488		0.00335032	0.00291152	0.00290856		1.00177	1.35773	1.35534
	50-59	57405192	107455	96797	75746		0.00187187	0.00168621	0.0013195		0.00355808	0.00319137	0.0030057		1.11011	1.41862	1.27792
	60-69	49392344	97377	82944	68033		0.0019715	0.00167929	0.0013774		0.00365079	0.0033489	0.00305669		1.17401	1.43132	1.21917
	70-79	41109339	84198	68807	58380		0.00204815	0.00167376	0.00142012		0.0037219	0.00346826	0.00309387		1.22368	1.44224	1.17861
	80-89	28683294	65569	47845	44893		0.00228596	0.00166804	0.00156513		0.00395401	0.00385109	0.00323317		1.37045	1.46056	1.06576
	90-99	17754307	43342	29760	29359		0.00244121	0.00167621	0.00165363		0.00411742	0.00409484	0.00332984		1.45638	1.47628	1.01366
	100-109	10556561	26655	17725	17424		0.00252497	0.00167905	0.00165054		0.00420402	0.00417551	0.00332959		1.50381	1.52979	1.01728
	110-119	6384882	16336	10713	10562		0.00255854	0.00167787	0.00165422		0.00423641	0.00421276	0.00333209		1.52488	1.54668	1.0143
	120-129	3664296	9435	6159	6052		0.00257485	0.00168081	0.00165161		0.00425566	0.00422646	0.00333243		1.5319	1.55899	1.01768
	Total/Mean:	38360046	95768	64357	63397		0.00252489	0.00167849	0.0016525		0.00420338	0.00417739	0.00333099		1.50427	1.52792	1.01573
Donkey-based	30-39	28276643	38149	30750	47684		0.00134913	0.00108747	0.00168634		0.0024366	0.00303547	0.00277381		1.24062	0.800038	0.64487
	40-49	34035949	56874	41946	57300		0.001671	0.0012324	0.00168351		0.0029034	0.00335451	0.00291592		1.35589	0.992565	0.732042
	50-59	32495044	60172	43517	54413		0.00185173	0.00133919	0.0016745		0.00319092	0.00352623	0.00301369		1.38272	1.10584	0.799754
	60-69	27941039	54058	38665	46445		0.00193472	0.00138381	0.00166225		0.00331852	0.00359697	0.00304606		1.39811	1.16391	0.83249
	70-79	23282014	46578	33146	38794		0.0020006	0.00142367	0.00166626		0.00342427	0.00366686	0.00308994		1.40524	1.20065	0.85441
	80-89	16178161	36031	25345	27071		0.00222714	0.00156662	0.00167331		0.00379376	0.00390044	0.00323992		1.42162	1.33098	0.936242
	90-99	9992386	23517	16457	16802		0.00235349	0.00164695	0.00168148		0.00400045	0.00403497	0.00332843		1.429	1.39965	0.979467
	100-109	5915994	14259	9723	10014		0.00241025	0.00164351	0.0016927		0.00405376	0.00410295	0.00333621		1.46652	1.42391	0.970941
	110-119	3576444	8713	5943	5996		0.00243622	0.00166171	0.00167653		0.00409793	0.00411274	0.00333823		1.46609	1.45314	0.991161
	120-129	2058710	5031	3467	3414		0.00244376	0.00168406	0.00165832		0.00412783	0.00410208	0.00334238		1.45111	1.47364	1.01552
	Total/Mean:	21543534	51520	35590	36226		0.00241093	0.00165906	0.00167726		0.00406999	0.00408819	0.00333632		1.45319	1.43742	0.98915
