# Supplementary material for: A new genus of horse from Pleistocene North America
Source: eLife. 2017 Nov 28;6:e29944. doi: 10.7554/eLife.29944 (PMC5705217; doi:10.7554/eLife.29944)
Supplement: Figure 2—source data 1. [file elife-29944-fig2-data1.xlsx]

## Sheet: Figure 2-Source data 1a
Taxon	Institution	Specimen #	Site	Region	Radiocarbon age	Side	GL: Greatest Length	Pb: Proximal Breadth	Dp: Proximal depth	SD: Midshaft breadth	Midshaft depth (#4)	Distal articular breadth at midline (#11)	Distal metaphyseal breadth (#10)	Maximum depth of distal "keel" (#12)	Minimum depth of medial condyle	Maximum depth of medial condyle (#14)	Identification based on	Notes	References
NWSL equids	YG	160.8	Irish Gulch	Klondike	33400±430 (UCIAMS 114017)	right	262.59	40.12	35.3	28.65	26.96	37.26	37.76	30.48	24.66	27.07	DNA		This study
NWSL equids	YG	76.2	Hester Creek	Klondike	46600±2200 (UCIAMS 114013)	right	255.42	42.2	38.62	25.52	27.7	n/a	35.74	31.42	26.07	29.67	DNA		This study
NWSL equids	YG	130.6	Quartz Creek	Klondike	31360±340 (UCIAMS 114015)	left	258.04	37.4	37.99	27.04	28.25	37.3	37.89	27.05	23.15	25.82	DNA		This study
NWSL equids	YG	404.48	Hunker Creek - Alton Placer	Klondike	40600±1100 (UCIAMS 114018)	right	253.67	40.14	36.09	26.28	28.32	37.91	37.36	30.5	25.41	27.46	DNA		This study
NWSL equids	YG	417.13	Eureka Creek	Klondike	32190±370 (UCIAMS 114021)	right	253.28	41.98	36.9	26.77	28.38	39.26	38.91	31.42	24.98	27.7	DNA		This study
NWSL equids	YG	109.7	Quartz Creek	Klondike	>47000 (OxA-13013)	left	266.93	42.58	38.92	27.05	29.26	39.06	38.18	32.16	25.02	28.89	DNA		(Weinstock et al., 2005); This study
NWSL equids	YG	404.205	Hunker Creek - Alton Placer	Klondike	28390±240 (UCIAMS 114020)	left	254.78	41.69	38.62	27.65	27.01	39.99	39.13	30.94	24.67	27.6	DNA		This study
NWSL equids	YG	404.662	Hunker Creek - Alton Placer	Klondike	33560±440 (UCIAMS 114019)	left	254.49	42.36	38.67	27.69	27.81	40.39	38.96	30.89	25.82	28.73	DNA		This study
NWSL equids	YG	29.169	Hunker Creek - T&C Holdings	Klondike	33840±460 (UCIAMS 114014)	left	260.58	44.32	38.58	28.83	27.31	40.45	39.46	31.79	25.78	29.04	DNA		This study
NWSL equids	YG	303.371	Eldorado Creek	Klondike	41400±1200 (UCIAMS 114016)	left	257.69	40.56	38.72	26.03	26.5	35.96	37.76	n/a	n/a	n/a	DNA		This study
NWSL equids	YG	401.268	Quartz Creek	Klondike	33930±350 (CAMS 157469)	left	262.36	40.24	37.51	26.71	26.54	39.51	37.06	29.61	24.99	28.46	DNA		(Vilstrup et al., 2013); This study
NWSL equids	KU	25922	Natural Trap Cave	Wyoming		left	267.36	41.56	39.93	28.38	29.71	37.96	41.43	32.35	26.83	29.15	morphology		This study
NWSL equids	KU	26002	Natural Trap Cave	Wyoming		left	276.91	42.33	---	27.95	30.52	40.08	40.64	33.04	26.3	28.66	morphology		This study
NWSL equids	KU	25919	Natural Trap Cave	Wyoming		right	279.81	40.97	37.59	29	30.45	38.72	39.21	31.37	26.04	29.33	morphology		This study
NWSL equids	KU	25916	Natural Trap Cave	Wyoming		right	268.29	39.56	39.73	28.92	29.27	37.27	40.56	31.2	25.51	27.69	morphology		This study
NWSL equids	KU	33141	Natural Trap Cave	Wyoming		right	280.19	41.77	39.72	26.44	29.94	39.01	38.71	32.6	26.19	28.34	morphology		This study
NWSL equids	KU	25918	Natural Trap Cave	Wyoming		right	281.3	41.43	41.79	29.88	30.2	39.61	42.65	34.15	28.32	30.25	morphology		This study
NWSL equids	KU	32288	Natural Trap Cave	Wyoming		right	270.18	39.67	38.15	27.42	27.51	38.22	38.3	31.43	24.62	24.66	morphology		This study
NWSL equids	KU	32776	Natural Trap Cave	Wyoming		right	273.04	43.98	41.28	30.03	29.31	---	40.78	---	26.3	29.14	morphology		This study
NWSL equids	KU	32327	Natural Trap Cave	Wyoming		right	268.52	41.14	37.86	26.62	29.36	37.83	40.29	31.01	25.1	---	morphology		This study
NWSL equids	KU	32326	Natural Trap Cave	Wyoming		left	282.65	42.35	38.38	28.15	30.25	38.55	41.35	33.82	26.3	---	morphology		This study
NWSL equids	KU	33440	Natural Trap Cave	Wyoming		left	270.32	38.97	38.7	27.26	28.89	41.14	38.7	31.02	25.5	27.93	morphology		This study
NWSL equids	KU	33718	Natural Trap Cave	Wyoming		left	267.8	40.1	36.68	29.43	29.3	37.3	40.82	30.9	25.84	27.76	morphology		This study
NWSL equids	KU	33421	Natural Trap Cave	Wyoming		right	275.04	43.6	39.92	27.9	30.76	41.5	40.7	31.88	27.05	28.87	morphology		This study
NWSL equids	KU	33420	Natural Trap Cave	Wyoming		left	275.79	43.65	40.02	28.69	30.38	40.13	40.72	31.81	26.06	28.73	morphology		This study
NWSL equids	KU	33419	Natural Trap Cave	Wyoming		left	270.88	41.38	41.66	27.81	28.4	39.86	42.43	34.1	27.24	29.75	morphology		This study
NWSL equids	KU	33333	Natural Trap Cave	Wyoming		left	283.58	43.54	---	28.74	29.87	38.32	40.48	31.72	26.05	28.54	morphology		This study
NWSL equids	KU	41435	Natural Trap Cave	Wyoming		right	284.67	41.05	40.51	28.58	29.97	39.85	41.89	33.87	27.05	30.17	morphology		This study
NWSL equids	KU	39778	Natural Trap Cave	Wyoming		left	272.41	42.34	39.38	27.9	30.74	40.74	41.95	---	28.22	31.11	morphology		This study
NWSL equids	KU	41750	Natural Trap Cave	Wyoming		right	276.21	41.07	---	27.65	30.41	39.91	40.5	32.34	25.97	28.59	morphology		This study
NWSL equids	KU	43812	Natural Trap Cave	Wyoming		right	273.75	41.67	40.31	28.29	28.32	37.71	38.82	32.7	25.94	28.72	morphology		This study
NWSL equids	KU	43380	Natural Trap Cave	Wyoming		right	267.39	40.52	39.84	25.66	27.37	37.45	38.58	31.73	26.06	28.58	morphology		This study
NWSL equids	KU	43262	Natural Trap Cave	Wyoming		left	271.94	41.13	39.59	27.07	28.06	38.35	38.81	32.62	26.21	28.8	morphology		This study
NWSL equids	KU	42262	Natural Trap Cave	Wyoming		right	266.78	41.97	38.25	29.18	30.09	38.79	41.36	31.82	25.74	29.26	morphology		This study
NWSL equids	KU	44670	Natural Trap Cave	Wyoming		left	279.75	40.24	39.27	29.38	30.92	39.7	41.1	33.13	26.28	28.7	morphology		This study
NWSL equids	KU	42150	Natural Trap Cave	Wyoming		left	273.43	40.53	38.9	27.82	29.09	39.18	40.03	31.71	25.88	28.73	morphology		This study
NWSL equids	KU	47164	Natural Trap Cave	Wyoming		right	286.85	42.86	---	27.17	32.28	39.57	41.32	33.59	26.93	30.6	morphology		This study
NWSL equids	KU	45644	Natural Trap Cave	Wyoming		right	271.44	42.52	41.78	28.57	28.39	40.97	42.21	34.45	27.97	29.75	morphology		This study
NWSL equids	KU	45421	Natural Trap Cave	Wyoming		left	284.22	40.96	---	28.33	28.78	---	39.99	---	27.49	---	morphology		This study
NWSL equids	KU	45599	Natural Trap Cave	Wyoming		right	273.14	41.73	39.71	26.96	28.91	39.35	39.39	32.09	25.95	28.6	morphology		This study
NWSL equids	KU	45374	Natural Trap Cave	Wyoming		left	274.28	41.59	40.44	27.39	28.67	39.11	39.45	32.51	26.32	28.54	morphology		This study
NWSL equids	KU	44786	Natural Trap Cave	Wyoming		right	274.02	40.75	37.64	28.98	28.48	38.74	39.33	32.18	26.81	29.41	morphology		This study
NWSL equids	KU	48226	Natural Trap Cave	Wyoming		left	279.18	39.79	37.23	27.84	28.42	37.23	37.91	32.27	25.47	27.43	morphology		This study
NWSL equids	KU	48154	Natural Trap Cave	Wyoming		right	280.4	40.13	38.59	29.6	30.11	39.77	40.84	33.29	26.2	28.39	morphology		This study
NWSL equids	KU	47956	Natural Trap Cave	Wyoming		right	284.02	41.66	40.09	29.47	28.03	---	39.69	33.95	27.13	---	morphology		This study
NWSL equids	KU	47667	Natural Trap Cave	Wyoming		right	277.3	39.74	39.37	27.81	29.92	37.65	37.65	30.91	25.49	28.55	morphology		This study
NWSL equids	KU	47427	Natural Trap Cave	Wyoming		right	270.69	41.57	39.61	29.36	29.33	39.46	41.37	32.34	26.29	29.76	morphology		This study
NWSL equids	KU	48265	Natural Trap Cave	Wyoming		right	---	40.96	37.06	28.65	29.69	---	40.23	33.63	27.07	29.75	morphology		This study
NWSL equids	KU	50817	Natural Trap Cave	Wyoming		right	290.03	47	43.32	29.66	31.07	42.36	43.64	36.52	30.25	33.37	DNA/morphology		This study
NWSL equids	KU	51007	Natural Trap Cave	Wyoming		left	286.56	43.35	40.3	29.31	30.07	39.1	43.35	33.26	27.12	30.19	morphology		This study
NWSL equids	KU	50784	Natural Trap Cave	Wyoming		right	276.52	42.31	40.59	26.26	27.05	38	39.15	30.82	24.44	27.09	morphology		This study
NWSL equids	KU	50664	Natural Trap Cave	Wyoming		right	280.31	43.07	40.38	29.8	30.32	40.05	42.87	33.35	26.05	29.49	morphology		This study
NWSL equids	KU	50438	Natural Trap Cave	Wyoming		left	275.19	42.97	39.36	27.25	30.91	40.05	40.81	32.28	24.81	29.08	morphology		This study
NWSL equids	KU	52095	Natural Trap Cave	Wyoming		left	266.81	41.17	39.37	25.63	28.81	37.98	39.28	31.77	25.25	28.28	morphology		This study
NWSL equids	KU	52202	Natural Trap Cave	Wyoming		right	267.29	41.08	39.53	26.25	28.72	37.35	38.64	31.62	25.18	28.65	morphology		This study
NWSL equids	KU	52034	Natural Trap Cave	Wyoming		left	270.74	40.35	40.65	25.68	28.33	36.62	38.55	32.25	26.22	28.93	morphology		This study
NWSL equids	KU	52030	Natural Trap Cave	Wyoming		right	271.6	40.16	40.87	25.78	28.3	36.5	38.92	31.98	25.54	28.81	morphology		This study
NWSL equids	KU	52823	Natural Trap Cave	Wyoming		left	278.54	41.58	40.68	29.08	30.29	39.06	41.41	33.21	26.29	29.11	morphology		This study
NWSL equids	KU	53505	Natural Trap Cave	Wyoming		left	264.95	41.74	41.26	26.42	29.18	39.9	40.07	33.28	26.71	29.71	morphology		This study
NWSL equids	KU	53503	Natural Trap Cave	Wyoming		right	278.26	40.29	37.58	27.34	28.45	37.5	37.96	31.96	25.53	27.81	morphology		This study
NWSL equids	KU	53504	Natural Trap Cave	Wyoming		right	264.35	40.77	39.86	26.95	29.27	40.05	39.98	32.54	26.63	29.45	morphology		This study
NWSL equids	KU	53310	Natural Trap Cave	Wyoming		left	275.9	41.42	39.3	27.3	31.54	38.26	39.85	33.16	26.75	29.34	morphology		This study
NWSL equids	KU	53042	Natural Trap Cave	Wyoming		right	283.29	40.05	40.55	27.82	29.93	39	40.45	32.15	26.68	29.17	morphology		This study
NWSL equids	KU	52898	Natural Trap Cave	Wyoming		right	274.28	41.61	39.02	27.59	30.68	37.8	39.32	32.49	26.53	29.6	morphology		This study
NWSL equids	KU	53885	Natural Trap Cave	Wyoming		left	270.03	42.22	42.34	30.28	31.39	37.78	42.36	32.34	25.95	28.76	morphology		This study
NWSL equids	KU	62055	Natural Trap Cave	Wyoming		right	273.26	43.38	38.83	26.94	28.81	38.52	39.06	31.05	25.08	28.57	DNA/morphology		This study
NWSL equids	KU	63454	Natural Trap Cave	Wyoming		right	278.63	41.24	37.98	26.82	27.1	37.39	39.76	31.1	25.35	27.92	morphology		This study
NWSL equids	KU	62158	Natural Trap Cave	Wyoming		left	272.99	41.32	38.46	26.64	29.1	38.88	39.35	31.19	25.29	28.71	DNA/morphology		(Weinstock et al., 2005); This study
NWSL equids	KU	61843	Natural Trap Cave	Wyoming		right	275.41	43.1	40.04	27.46	30.55	39.93	40.87	32.48	24.92	29.14	morphology		This study
NWSL equids	KU	57716	Natural Trap Cave	Wyoming		left	276.41	40.39	37.35	27.83	31.71	37.86	37.91	31.11	25.74	28.58	morphology		This study
NWSL equids	KU	52203	Natural Trap Cave	Wyoming		left	288.07	46.07	---	28.81	32.56	41.1	42.52	35.8	29.4	32.96	morphology		This study
NWSL equids	LACM(CIT)	109 / 149291	Gypsum Cave	Nevada		left	268.38	43.07	n/a	27.87	n/a	38.84	40.25	33.64	27.99	29.84	DNA/morphology		This study
NWSL equids	LACM(CIT)	109 / 160129	Gypsum Cave	Nevada		left	254.81	40.73	34.87	23.72	23.69	35.93	37.17	31.25	24.58	26.68	morphology		This study
NWSL equids	LACM(CIT)	109 / 160130	Gypsum Cave	Nevada		left	252.35	40.48	35.44	26.26	26.06	36.95	37.3	29.62	24.38	26.44	morphology		This study
NWSL equids	LACM(CIT)	109 / 160131	Gypsum Cave	Nevada		left	252.13	40.41	35.52	22.2	24.24	34.47	35.14	27.85	24.16	25.7	morphology		This study
NWSL equids	LACM(CIT)	109 / 160132	Gypsum Cave	Nevada		right	268.93	44.4	---	27.64	28.34	41.57	40.83	34.2	28.46	30.14	morphology		This study
NWSL equids	YG	488.248	Lower Quartz Creek - Schmidt Placer	Klondike		right	257.81	39.77	34.72	26.92	26.45	37.34	37.02	30.32	23.69	27.25	morphology		This study
NWSL equids	YG	407.539	Upper Quartz Creek	Klondike		right	261.82	44.24	38.59	27.28	26.71	41.92	39.61	32.19	25.97	29.58	morphology		This study
NWSL equids	YG	406.504	Quartz Creek	Klondike		right	264.16	38.5	34.6	25.59	26.86	37.16	36.85	28.79	22.58	26.09	morphology		This study
NWSL equids	YG	406.842	Quartz Creek	Klondike		right	257.69	40.37	n/a	28.43	28.84	38.76	38.54	29.76	23.87	27.29	morphology		This study
NWSL equids	YG	407.452	Upper Quartz Creek	Klondike		left	263.61	41.41	39.79	28.1	27.93	38.63	38.19	27.36	25.15	27.64	morphology		This study
NWSL equids	YG	406.251	Quartz Creek	Klondike		left	260.88	41.91	37.34	28.31	27.43	40.47	38.58	30.72	25.71	30.88	morphology		This study
NWSL equids	YG	461.149	Independence Creek	Klondike		right	262.91	42.69	37.78	27.92	29.6	40.9	40.71	31.42	26.3	29.12	morphology		This study
NWSL equids	YG	407.119	Upper Quartz Creek	Klondike		left	259.13	42.97	40.15	26.8	27.56	41.38	42.08	31.44	23.97	28.06	morphology		This study
NWSL equids	YG	475.1	Hunker Creek - above Gold Bottom	Klondike		right	256.65	43.78	38.39	29.9	27.57	41.53	40.22	33.08	25.65	26.55	morphology		This study
NWSL equids	YG	406.821	Quartz Creek	Klondike		left	265.23	43.79	39.34	28.52	28.21	41.27	39.61	31.64	26.12	29.94	morphology		This study
NWSL equids	YG	406.932	Quartz Creek	Klondike		right	251.75	39.69	37.22	27.11	27.49	37.79	36.32	26.16	23.68	26.15	morphology		This study
NWSL equids	YG	407.185	Upper Quartz Creek	Klondike		right	258.02	42.79	36.71	29.23	27.85	41.4	39.33	29.97	24.45	28.17	morphology		This study
NWSL equids	YG	489.371	Upper Quartz - Schmidt Placer	Klondike		right	254.59	42.34	37.94	27.82	27.44	38.97	37.69	31.77	25.16	28.4	morphology		This study
Equus lambei	CMN	25938	Dawson Loc. 16	Klondike			267.4	49	42.4	32.3	29.3	48.2		38.9			morphology		(Harington, 1977): Table 68
Equus lambei	CMN	13476	Dawson Loc. 32	Klondike			265.5	48.2	43.8	32.3	29.4	46.6		38.6			morphology		(Harington, 1977): Table 68
Equus lambei	CMN	17563	Dawson Loc. 32	Klondike			265	52	45.2	34.8	32.4	51.7		40.5			morphology		(Harington, 1977): Table 68
Equus lambei	CMN	2773	Sixtymile Loc. 1	Klondike			264.4	48.7	41.2	31.5	31.7	45.4		38.3			morphology		(Harington, 1977): Table 68
Equus lambei	CMN	17270	Dawson Loc. 28	Klondike			259.6	47.1	43.9	31.1	33.6	45.9		36.4			morphology		(Harington, 1977): Table 68
Equus lambei	CMN	25178	Dawson Loc. 16	Klondike			258.2	43.1	38.7	28.3	27.9	40.4		30.6			morphology	looks to be NWSL based on proportions	(Harington, 1977): Table 68
Equus lambei	CMN	13477	Dawson Loc. 32	Klondike			256	48.6	40.1	34.6	29.9	48.3		36.6			morphology		(Harington, 1977): Table 68
Equus lambei	CMN	10467	Dawson Loc. 24	Klondike			255.9	46.5	39.8	32.3	30.2	46.6		33.3			morphology		(Harington, 1977): Table 68
Equus lambei	CMN	25187	Dawson Loc. 16	Klondike			254.2	50.4	42.6	31.9	31.2	50.9		37.7			morphology		(Harington, 1977): Table 68
Equus lambei	CMN	25188	Dawson Loc. 16	Klondike			253	42.6	38.1	27.1	27.1	40.8		32.1			morphology	looks to be NWSL based on proportions	(Harington, 1977): Table 68
Equus lambei	CMN	11752	Dawson Loc. 28	Klondike			252	49.3	40.5	33.4	29.7	47.3		34.3			morphology		(Harington, 1977): Table 68
Equus lambei	CMN	29068	Sixtymile Loc. 3	Klondike			251	47.4	39	30.9	29	46		35.5			morphology		(Harington, 1977): Table 68
Equus lambei	CMN	13478	Dawson Loc. 32	Klondike			249.5	44.2	37.2	30.5	30.1	43.3		35			morphology		(Harington, 1977): Table 68
Equus lambei	CMN	17511	Dawson Loc. 32	Klondike			249	42.9	35.8	29.3	29.1	43.4		33.7			morphology		(Harington, 1977): Table 68
Equus lambei	CMN	17562	Dawson Loc. 32	Klondike			248.4	44.5	38.5	31.7	29.3	45.6		36.4			morphology		(Harington, 1977): Table 68
Equus lambei	CMN	28965	Dawson Loc. 17	Klondike			248.2	47.3	38.6	32.4	29.1	46.1		35.6			morphology		(Harington, 1977): Table 68
Equus lambei	CMN	11754	Dawson Loc. 28	Klondike			247.4	44.5	37.5	30.6	29.6	43.1		33.7			morphology		(Harington, 1977): Table 68
Equus lambei	CMN	13479	Dawson Loc. 32	Klondike			245.2	44.5	37.6	30	28.9	45.8		35.6			morphology		(Harington, 1977): Table 68
Equus lambei	CMN	11751	Dawson Loc. 28	Klondike			244.4	42.9	38.3	31	29.8	44.7		34.7			morphology		(Harington, 1977): Table 68
Equus lambei	CMN	17585	Dawson Loc. 13	Klondike			243.2	45.9	36.8	31.6	26.7	47.8		34.9			morphology		(Harington, 1977): Table 68
Equus lambei	CMN	28966	Dawson Loc. 17	Klondike			243	42.2	35	28.6	29.9	42.5		33.4			morphology		(Harington, 1977): Table 68
Equus lambei	CMN	17600	Dawson Loc. 28	Klondike			240.6	43.6	37.3	28.7	30.3	42.7		33.8			morphology		(Harington, 1977): Table 68
Equus lambei	CMN	17269	Dawson Loc. 28	Klondike			240.2	43	36.6	27.9	29.5	40.2		31			morphology		(Harington, 1977): Table 68
Equus lambei	CMN	28968	Dawson Loc. 17	Klondike			238.3	41.8	37.9	27.8	29.4	41.3		31.8			morphology		(Harington, 1977): Table 68
Equus lambei	NMC	11753	Dawson Loc. 28	Klondike			234.6	38.4	36.2		28.7	40.7		30.5			morphology		(Harington, 1977): Table 68
Equus spp.	YG	417.72	Eureka Creek	Klondike	Dawson tephra present	right	256.18	50.03	44.67	33.42	30.19	48.66	47.75	38.06	29.33	31.62	morphology		This study
Equus spp.	YG	407.45	Upper Quartz Creek	Klondike		right	270.8	48.31	47.4	33.62	31.7	49.82	45.7	38.41	28.86	32.88	morphology		This study
Equus spp.	YG	406.751	Quartz Creek	Klondike		right	261.36	47.19	45.98	32.57	31.65	45.9	43.7	35.57	26.8	29.51	morphology		This study
Equus spp.	YG	421.84	Green Gulch	Klondike		right	249.3	46.44	42.45	32.14	30.18	45.13	43.9	36.35	27.97	31.02	morphology		This study
Equus spp.	YG	404.18	Hunker Creek - Alton Placer	Klondike		left	291.4	49.89	47.21	32.85	31.89	48.3	49.36	38.71	29.83	30.95	morphology	gnawed?	This study
Equus spp.	YG	407.26	Upper Quartz Creek	Klondike		left	240.61	45.44	40.23	29.93	29.36	45.58	43.94	33.9	24.55	29.33	morphology		This study
Equus spp.	YG	328.8	Hunker Creek - Alton Placer	Klondike		left	251.39	45.75	42.93	30.58	28.97	44.94	45.28	35.78	25.99	30.03	morphology		This study
Equus spp.	YG	406.623	Quartz Creek	Klondike		left	262.21	49.62	46.75	36.17	31.97	52.39	48	36.87	29.1	32.99	morphology		This study
Equus spp.	YG	406.471	Quartz Creek	Klondike		left	252.42	45.42	43.9	32.07	30.03	46.9	43.76	35.78	26.51	29.71	morphology		This study
Equus spp.	YG	402.164	Quartz Creek	Klondike	Dawson tephra present	left	254.06	46.5	45.6	32.59	30.14	43.04	43.39	34.77	27.14	30.47	morphology		This study
Equus spp.	YG	401.158	Quartz Creek	Klondike	Dawson tephra present	right	249.15	45.96	39.38	32.39	28.46	47.83	45.68	32.79	25.72	30.7	morphology	gnawed at distal end	This study
Equus spp.	YG	404.14	Hunker Creek - Alton Placer	Klondike		right	254.91	45.77	43.69	28.73	28.54	43.79	43.19	33.64	25.94	28.51	morphology		This study
Equus spp.	YG	328.85	Hunker Creek - Alton Placer	Klondike		right	246.22	43.41	40.08	29.48	29.97	44.5	42.75	34.56	26.48	29.63	morphology		This study
Equus spp.	YG	401.94	Quartz Creek	Klondike	Dawson tephra present	right	258.09	48.48	42.63	33.61	31.6	44.21	45.65	31.56	24.56	24.69	morphology		This study
Equus spp.	YG	406.553	Quartz Creek	Klondike		left	266.24	48.31	47.78	34.14	32.08	46.77	49.46	37.05	28.22	31.41	morphology		This study
Equus spp.	YG	406.87	Quartz Creek	Klondike		left	256.28	49.04	47.27	33.12	31.26	47.27	46.28	37.62	27.8	32.44	morphology		This study
Equus spp.	YG	406.3	Quartz Creek	Klondike		right	269.47	50.78	48.51	32.61	34.28	49.47	47.61	38.08	29.03	32.35	morphology		This study
Equus spp.	YG	407.453	Upper Quartz Creek	Klondike		right	260.21	46.27	45.48	31.83	30.43	48.52	47.38	37.48	29.13	32.79	morphology		This study
Equus spp.	YG	407.24	Upper Quartz Creek	Klondike		right	247.55	44.73	39.92	31.08	30.69	45.63	44.22	33.81	26.36	29.7	morphology		This study
Equus spp.	YG	421.54	Green Gulch	Klondike		right	259.63	45.13	41.7	30.44	27.93	46.78	46.19	36.66	27.08	30.25	morphology		This study
Equus spp.	YG	406.276	Quartz Creek	Klondike		left	247.42	48.33	46.3	32.32	29.69	46.86	47.06	36.43	27.3	30.39	morphology		This study
Equus spp.	YG	406.531	Quartz Creek	Klondike		right	247.54	45.66	40.69	34.17	28.18	46.97	45.15	34.61	27.63	29.76	morphology		This study
Equus spp.	YG	402.7	Quartz Creek	Klondike	Dawson tephra present	left	273.11	54.15	48.9	34.96	31.86	52.05	47.8	40.64	30.59	33.45	morphology		This study
Equus spp.	YG	407.157	Upper Quartz Creek	Klondike		right	255.89	47.53	43.12	31.61	28.96	49.8	44.74	35.86	27.03	31.1	morphology		This study
Equus spp.	YG	421.55	Green Gulch	Klondike		right	244.17	41.85	39.52	30.66	29.46	41.9	42.36	34.04	26.02	28.23	morphology		This study
Equus spp.	YG	303.37	Eldorado Creek	Klondike		left	242.74	40.67	38.79	30.43	27.35	40.63	41.95	32.34	25.86	27.96	morphology		This study
Equus spp.	YG	378.56	Little Blanche Creek	Klondike		left	283.71	53.14	49.2	38.71	32.23	n/a	>48.65 n/a	39.51	n/a	n/a	morphology		This study
Equus spp.	YG	126.47	Irish Gulch	Klondike		left	253.82	46.57	43.95	33.68	30.74	46.31	45.62	34.3	26.12	29.18	morphology		This study
Equus spp.	YG	417.1	Eureka Creek	Klondike	Dawson tephra present	left	253.91	46.74	46.28	31.78	29.64	47.4	45.94	34.18	26.98	29.32	morphology		This study
Equus spp.	YG	417.3	Eureka Creek	Klondike	Dawson tephra present	right	263.92	47.24	46.53	31.69	31.17	48.3	44.06	38.07	28.78	32.21	morphology		This study
Equus spp.	YG	417.17	Eureka Creek	Klondike	Dawson tephra present	left	245.28	47.98	43.65	31.54	28.86	49.09	46.65	37.59	27.79	30.91	morphology		This study
Equus spp.	YG	403.63	EL Claims	Klondike	Sheep Creek tephra present	right	271.22	49.03	45.43	31.83	30.75	47.29	45.97	39.46	29.88	32.54	morphology		This study
Equus spp.	YG	401.26	Quartz Creek	Klondike	Dawson tephra present	left	261.61	51.42	45.95	33.86	31.49	n/a	47.53	38.52	28.39	32.75	morphology		This study
Equus spp.	YG	328.43	Hunker Creek - Alton Placer	Klondike		right	250.18	47.6	44.42	33.07	28.68	46.57	46.65	35.46	27.09	29.84	morphology		This study
Equus spp.	YG	417.25	Eureka Creek	Klondike	Dawson tephra present	left	257.72	52.48	48.68	34.01	31.18	49.43	47.42	36.29	28.14	31.19	morphology		This study
Equus spp.	YG	328.57	Hunker Creek - Alton Placer	Klondike		right	249.59	48.08	43.54	30.87	30.49	47.02	44.71	35.33	27.01	30.56	morphology		This study
Equus spp.	YG	157.77	Irish Gulch	Klondike		left	245.05	43.45	41.07	30.52	27.66	42.15	42.49	34.11	26.15	29.64	morphology		This study
Equus spp.	YG	5.41	Hunker Creek	Klondike		left	231.81	44.18	43.17	29.41	28.87	42.96	41.65	32.11	25.37	28.39	morphology		This study
Equus spp.	YG	403.261	EL Claims	Klondike	Sheep Creek tephra present	left	256.37	49.37	47.79	32.15	32.25	48.46	46.44	33.02	26.35	31.37	morphology		This study
Equus spp.	YG	303.778	Eldorado Creek	Klondike		right	267.79	50.84	46.41	34.02	28.75	50.72	48.05	38.32	28.8	31.58	morphology		This study
Equus spp.	YG	194.2	Gold Run tephra type site	Klondike		right	242.8	44.07	41.94	30.32	27.52	45.87	41.74	37.11	28.4	31.38	morphology		This study
Equus spp.	YG	306.89	Last Chance Creek - 16 pup	Klondike		left	240.88	42.31	41.25	27.97	26.93	43.41	41.58	34.75	25.7	28.86	morphology		This study
Equus spp.	YG	302.54	Skukum Gulch	Klondike		right	246.59	44.51	44.28	31.27	29.51	46.23	44.29	36.96	27.9	30.75	morphology		This study
Equus spp.	YG	6.89	Gold Ruun Creek Ross Claim	Klondike		right	261.57	48.11	44.94	31.71	32.19	47.72	45.82	37.13	29.31	32.05	morphology		This study
Equus spp.	YG	328.4	Hunker Creek - Alton Placer	Klondike		left	241.2	44.7	43.93	29.27	28.37	44.26	43.69	34.41	26.9	28.88	morphology		This study
Equus spp.	YG	126.24	Irish Gulch	Klondike		right	245.81	47.53	45.87	30.61	29.48	46.22	47.32	36.03	26.77	31.1	morphology		This study
Equus spp.	YG	402.443	Quartz Creek	Klondike	Dawson tephra present	right	257.89	47.27	45.83	32.01	31.64	46.99	44.62	34.12	27.4	30.07	morphology		This study
Equus spp.	YG	404.479	Hunker Creek - Alton Placer	Klondike		left	253.03	48.79	46.31	31.3	29.95	47.71	46.49	36.87	28	32.3	morphology		This study
Equus spp.	YG	404.56	Hunker Creek - Alton Placer	Klondike		left	255.32	48.45	46.48	31.31	32.36	43.72	44.53	33.14	25.67	29.81	morphology		This study
Equus spp.	YG	328.68	Hunker Creek - Alton Placer	Klondike		left	260.58	46.65	46.12	29.96	29.13	46.58	45.87	35.02	26.49	29.56	morphology		This study
Equus spp.	YG	328.74	Hunker Creek - Alton Placer	Klondike		right	244.81	45.76	42.94	31.4	29.24	46.16	45.88	35.73	26.25	30.61	morphology		This study
Equus spp.	YG	404.133	Hunker Creek - Alton Placer	Klondike		right	262.99	47.56	43.99	32.33	29.65	47.99	47.9	37.17	27.75	31.73	morphology		This study
Equus spp.	YG	300.9	Lindow Creek	Klondike	Dawson tephra present	left	248.07	45.84	45.44	29.8	28.82	44.98	43.53	34.85	26.5	28.97	morphology		This study
Equus spp.	YG	328.39	Hunker Creek - Alton Placer	Klondike		right	246.08	44.24	40.84	30.11	28.73	45.05	41.65	34.34	26.96	30.42	morphology		This study
Equus spp.	YG	328.36	Hunker Creek - Alton Placer	Klondike		right	249.07	48.36	43.07	31.83	28.72	45.77	44.28	35.28	27.1	31.1	morphology		This study
Equus spp.	YG	391.65	Quartz Creek	Klondike		right	253.12	45.48	45.67	32.18	26.65	46.82	46.9	35.02	26.56	29.51	morphology		This study
Equus spp.	YG	110.35	Irish Gulch	Klondike		right	261.59	46.1	45.12	32.75	31.5	46.77	44.73	37.37	28.19	31.87	morphology		This study
Equus spp.	YG	135.2	Last Chance Creek - 16 pup			right	240.95	41.93	38.4	30.24	29.62	41.95	40.82	33.02	24.99	26.18	morphology		This study
Equus spp.	YG	379.21	Skukum Gulch	Klondike		right	264.81	47.17	44.77	32.66	31.04	47.76	45.71	36.28	27.59	31.57	morphology		This study
Equus spp.	YG	302.81	Skukum Gulch	Klondike		right	240.11	44.06	39.46	28.71	26.6	44.05	42.74	34.58	26.68	29.79	morphology		This study
Equus spp.	YG	328.69	Hunker Creek - Alton Placer	Klondike		right	243.46	45.19	41.73	29.01	28.04	45.99	43.46	35.63	26.07	28.8	morphology		This study
Equus spp.	YG	404.132	Hunker Creek - Alton Placer	Klondike		right	261.59	49.75	46.61	31.23	29.82	47.75	46.26	36.49	27.71	30.97	morphology		This study
Equus spp.	YG	404.695	Hunker Creek - Alton Placer	Klondike		left	271.34	50.24	48.43	34.77	35.29	48.57	51.46	n/a	n/a	n/a	morphology		This study
Equus spp.	YG	376.36	Hunker Creek - above Gold Bottom	Klondike		right	260.3	45.25	42.61	31.12	30.5	46.5	44.63	36.83	27.28	30.81	morphology		This study
Equus spp.	YG	328.78	Hunker Creek - Alton Placer	Klondike		left	245.44	45.31	44.21	29.64	28.15	45.9	43.83	36.07	27.6	30.59	morphology		This study
Equus spp.	YG	402.442	Quartz Creek	Klondike	Dawson tephra present	right	258.38	45.86	42.65	30.14	29.89	45.52	43.28	34.57	27.1	31.85	morphology		This study
Equus spp.	YG	303.372	Eldorado Creek	Klondike		right	271.12	50.27	47.25	30.65	31.03	53	50.15	39.12	29.43	33.68	morphology		This study
Equus spp.	YG	150.82	Thistle Creek - float	Klondike		right	261.86	47.47	43.57	32.1	30.15	46.86	45.91	36.23	27.09	30.11	morphology		This study
Equus spp.	YG	355.108	Green Gulch	Klondike		left	270.39	48.39	44.84	32.6	32.85	50.24	47.98	38.77	28.85	32.66	morphology		This study
Equus spp.	YG	328.37	Hunker Creek - Alton Placer	Klondike		left	245.39	45.98	44.76	32.14	29.3	49.1	45.79	37.32	27.96	31.34	morphology		This study
Equus spp.	YG	303.993	Eldorado Creek	Klondike		left	247.24	49.77	46.2	32.97	32.03	48.33	48.41	37.84	29.33	32.64	morphology		This study
Equus spp.	YG	328.38	Hunker Creek - Alton Placer	Klondike		left	244.84	45.72	44.57	28.95	28.56	46.39	44.52	35.42	26.52	29.62	morphology		This study
Equus spp.	YG	328.42	Hunker Creek - Alton Placer	Klondike		left	246.58	46.51	45.06	30.8	29.15	46.11	46.47	36.9	27.87	30.82	morphology		This study
Equus spp.	YG	328.6	Hunker Creek - Alton Placer	Klondike		right	242.36	43.79	40.86	27.91	29.76	44.49	42.97	33.99	25.89	28.46	morphology		This study
Equus spp.	YG	355.111	Green Gulch	Klondike		right	262.57	47.92	41.63	31.44	30.64	43.19	43.6	n/a	n/a	n/a	morphology		This study
Equus spp.	YG	378.6	Little Blanche Creek	Klondike		right	275.28	48.09	45.63	31.24	31.72	47.5	47.8	35.97	27.43	30.18	morphology		This study
Equus spp.	YG	355.78	Green Gulch	Klondike		left	242.39	44.58	43.44	29.87	28.15	45.74	43.75	35.4	26.91	30.25	morphology		This study
Equus spp.	YG	328.41	Hunker Creek - Alton Placer	Klondike		right	243.01	46.19	44.38	30.66	29.3	47.6	43.97	33.08	25.49	28.03	morphology		This study
Equus spp.	YG	328.76	Hunker Creek - Alton Placer	Klondike		left	236.96	42.66	42.02	30.41	28.98	43.19	41.26	n/a	n/a	25.08	morphology		This study
Equus spp.	YG	407.558	Upper Quartz Creek	Klondike		right	256.99	48.93	44.8	32.19	31.69	47.51	47.05	37.51	28.13	32.16	morphology		This study
Equus spp.	YG	439.87	Dominion Creek - Sailer's Placer	Klondike		right	252.21	44.25	42.89	30.26	30.4	46.47	45.1	36.42	28.48	30.78	morphology		This study
Equus spp.	YG	440.2	Henderson Creek - Cowan's camp	Klondike		left	257.74	49.17	47.49	33.14	29.35	49.67	49.72	36.23	27.04	31.48	morphology		This study
Equus spp.	YG	435.31	Trail Gulch	Klondike		right	263.21	49.5	47.54	33.8	31.64	47.73	48.32	36.63	28.6	31.11	morphology		This study
Equus spp.	YG	460.7	Eureka Creek	Klondike		left	254.66	50.01	51.07	34.3	33.42	50.8	51.9	38.91	29.67	31.94	morphology		This study
Equus spp.	YG	439.63	Dominion Creek - Sailer's Placer	Klondike		left	265.93	50.19	44.19	35.67	34.03	50.46	49.03	37.57	28.07	31.06	morphology		This study
Equus spp.	YG	440.23	Henderson Creek - Cowan's camp			right	265.03	45.78	42.74	30.65	30.16	48.61	46.2	35.87	27.4	30.81	morphology		This study
Equus spp.	YG	454.9	Glacier Creek	Sixtymile		right	236.4	43.3	38.41	28.9	28.24	42.45	41.19	34.76	26.27	29.15	morphology		This study
Equus spp.	YG	454.93	Glacier Creek	Sixtymile		left	241.2	41.92	41.43	30.45	31.19	41.32	41.95	34.23	26.07	29.22	morphology		This study
Equus spp.	YG	440.8	Henderson Creek - Cowan's camp	Klondike		right	245.6	47.4	42.97	30.79	29.96	45.66	44.35	34.68	26.4	29.16	morphology		This study
Equus spp.	YG	441.21	Swamp Creek	Klondike		right	235.6	42.31	39.54	28.67	29.19	40.43	40.65	32.81	24.36	27.58	morphology		This study
Equus spp.	YG	441.19	Swamp Creek	Klondike		right	256.88	47.73	43.15	31.01	30.28	48.58	46.86	37.17	28.04	31.26	morphology		This study
Equus spp.	YG	439.96	Dominion Creek - Sailer's Placer	Klondike		left	270.38	45.03	45.33	30.45	29.92	44.37	45.99	34.76	25.62	29.24	morphology		This study
Equus spp.	YG	452.2	Upper Gold Run Creek	Klondike		right	241.07	43.6	43.42	29.09	28.15	43.42	42.57	32.5	24.87	28.57	morphology		This study
Equus spp.	YG	308.19	White River	White River, SW Yukon		left	264.8	50.5	48.46	33.43	34.18	50.67	47.91	n/a	n/a	29.72	morphology		This study
Equus spp.	YG	30.7	Revenue Creek	Carmacks		left	246.32	46.33	43.74	30.64	29.24	46.27	43.35	34.93	27.01	29.79	morphology		This study
Equus spp.	YG	30.21	Revenue Creek	Carmacks		left	255.2	46.31	n/a	30.84	29.04	46.88	45.17	36.7	27.47	29.56	morphology		This study
Equus spp.	YG	30.1	Revenue Creek	Carmacks		right	268.74	47.61	47.16	31.82	30.58	46.75	46.52	37.2	28.82	31.8	morphology		This study
Equus spp.	YG	397.72	Simpson Point	Herschel Island		left	258.78	49.25	49.26	33.41	30.31	50.5	48.52	39.86	31.12	33.51	morphology		This study
Equus spp.	YG	328.295	Hunker Creek - Alton Placer	Klondike		left	242.12	48.23	44.39	32.68	28.78	47.18	45.38	34.4	27.36	30.08	morphology		This study
Equus spp.	YG	328.9	Hunker Creek - Alton Placer	Klondike		left	240.8	40.95	39.15	27.81	27.32	39.45	40.49	31.95	24.64	26.97	morphology		This study
Equus spp.	YG	328.52	Hunker Creek - Alton Placer	Klondike		right	237	40.87	38.88	24.56	25.76	41.4	41.02	32.02	24.12	27.19	morphology		This study
Equus spp.	YG	197.4	Green Gulch	Klondike		right	245.47	44.95	39.58	28.22	26.82	41.83	42.48	32.2	24.66	28.09	morphology		This study
Equus spp.	YG	328.25	Hunker Creek - Alton Placer	Klondike		right	253.76	43.04	38.17	n/a	28.39	42.05	42.34	34.31	27.36	29.04	morphology		This study
Equus spp.	YG	162.9	Thistle Creek - float	Klondike		left	282.96	50.56	47.05	34.77	32.01	48.19	48.72	38.16	28.63	31.96	morphology		This study
Equus spp.	YG	214.1	Thistle Creek - float	Klondike		left	302	51.73	54.68	34.06	33.89	51.16	51.52	40.3	29.77	33.42	morphology		This study
Equus spp.	YG	162.8	Thistle Creek - float	Klondike		left	308.41	55.22	46.96	34.02	34.14	56.2	51.99	42.35	33.09	35.71	morphology		This study
Equus spp.	YG	184.3	Thistle Creek - Jaco's Bowl	Klondike		left	283.21	53.54	48.65	35.42	32.81	49.22	51.22	39.76	29.46	n/a	morphology		This study
Equus spp.	YG	102.12	Thistle Creek - float	Klondike		right	306.06	51.98	43.53	34.83	33.58	45.15	51.71	34.18	29.91	31.87	morphology		This study
Equus spp.	YG	162.7	Thistle Creek - float	Klondike		left	279.12	54.75	49.36	33.29	32.12	49.92	49.87	40.07	31.71	34.61	morphology		This study
Equus spp.	YG	150.2	Thistle Creek - float	Klondike		right	291.99	51.21	47.79	33.46	32.48	49.97	50.61	39.7	30.14	33.87	morphology		This study
Equus spp.	YG	150.81	Thistle Creek - float	Klondike		right	254.47	43.96	41.3	28.97	28.45	43.4	42.17	33.43	26.53	28.89	morphology		This study
Equus spp.	YG	150.5	Thistle Creek - float	Klondike		right	253.57	47.07	40.38	29.26	28.68	n/a	43.73	33.95	25.52	28.05	morphology		This study
Equus spp.	YG	110.77	Irish Gulch	Klondike		left	245.48	46.65	43.37	31.37	29.45	47.91	45.38	36.23	27.73	30.23	morphology		This study
Equus spp.	YG	474.13	Hunker Creek - Alton Placer	Klondike		left	300.68	53.73	53.78	34.21	34.93	51.93	53.99	40.36	28.95	29.83	morphology		This study
Equus spp.	YG	474.165	Hunker Creek - Alton Placer	Klondike		left	254.48	48.71	45.9	30.81	29.46	47.26	45.5	37.45	27.43	28.15	morphology		This study
Equus spp.	YG	474.315	Hunker Creek - Alton Placer	Klondike		right	287.54	50.36	41.66	33.72	31.67	51.28	51.53	37.88	26.91	28.57	morphology		This study
Equus spp.	YG	474.166	Hunker Creek - Alton Placer	Klondike		left	246.29	44.22	43.01	30.17	31.19	44.3	43.17	36.49	25.95	27.19	morphology		This study
Equus spp.	YG	474.153	Hunker Creek - Alton Placer	Klondike		right	238.54	47.03	41.97	31.91	27.98	45.77	43.95	35.4	25.94	26.49	morphology		This study
Equus spp.	YG	474.167	Hunker Creek - Alton Placer	Klondike		right	260.33	48.56	42.92	31.67	31.07	47.28	45.64	35.72	27.6	28.3	morphology		This study
Equus spp.	YG	474.269	Hunker Creek - Alton Placer	Klondike		left	291.43	55.84	51.54	34.51	33.12	50.76	50.89	40.77	29.12	n/a	morphology		This study
Equus spp.	YG	474.168	Hunker Creek - Alton Placer	Klondike		right	258.37	50.79	46.9	31.8	30.62	48.91	47.34	35.93	26.15	27.68	morphology		This study
Equus spp.	YG	474.187	Hunker Creek - Alton Placer	Klondike		left	249.33	45.03	40.93	31.89	29.96	46.13	45.23	33.48	24.94	24.93	morphology		This study
Equus spp.	YG	488.465	Lower Quartz Creek - Schmidt Placer	Klondike		left	256.63	47.86	43.7	32.8	30.87	49.05	46.67	36.47	28.08	31.76	morphology		This study
Equus spp.	YG	482.8	Eldorado Creek - Dewell Placer	Klondike		left	262.16	51.54	48.06	33.14	32.03	49.72	49.51	38.27	28.5	31.79	morphology		This study
Equus spp.	YG	488.146	Lower Quartz Creek - Schmidt Placer	Klondike		right	262.09	47.6	41.18	32.6	29.27	49.34	46.47	37.09	27.93	32.47	morphology		This study
Equus spp.	YG	488.39	Lower Quartz Creek - Schmidt Placer	Klondike		left	259.57	44.91	43.5	35.1	29.92	46.54	48.3	33.7	25.81	29.05	morphology		This study
Equus spp.	YG	475.129	Upper Hunker Creek - Millar Placer	Klondike		left	255.68	47.05	42.82	30.98	29.48	47.05	45.12	36.24	27.6	29.88	morphology		This study
Equus spp.	YG	302.181	Skukum Gulch	Klondike		right	246.94	43	41.64	28.23	26.67	42.57	42.31	34.58	25.99	29.41	morphology		This study
Equus spp.	YG	103.27	Irish Gulch	Klondike		right	244.85	47.51	43.37	30.19	30.02	45.4	43.75	35.63	27.3	30.7	morphology		This study
Equus spp.	YG	300.8	Lindow Creek	Klondike		left	258.47			34.5	29.54	50.34	50.71	37.48	27.88	31.48	morphology		This study
Equus spp.	YG	328.7	Hunker Creek - Alton Placer	Klondike		right	246.92	45.26	39.74	31.97	29.15	44.2	45.96	35.89	26.13	30.59	morphology		This study
Equus spp.	YG	110.76	Irish Gulch	Klondike		right	250.71	48.03	45.89	30.37	28.27	46.26	44.71	36.91	28.04	30.86	morphology		This study
Equus spp.	YG	489.417	Upper Quartz - Schmidt Placer	Klondike		left	251.72	49.47	42.19	30.92	30.22	48.21	46.06	36.45	27.63	32.29	morphology		This study
Equus spp.	YG	489.21	Upper Quartz - Schmidt Placer	Klondike		right	250.3	48.54	44.09	29.89	29.6	47.33	44.6	36.49	26.54	30.31	morphology		This study
Equus spp.	YG	489.426	Upper Quartz - Schmidt Placer	Klondike		right	248.58	48.05	42.3	29.56	29.69	45.57	44.19	37.11	28	31.01	morphology		This study
Equus spp.	YG	489.92	Upper Quartz - Schmidt Placer	Klondike		right	265.05	43.4	40.89	26.67	27.62	39.04	37.1	31.64	26.1	29.02	morphology		This study
Equus spp.	YG	489.523	Upper Quartz - Schmidt Placer	Klondike		right	265.64	52.46	49.52	34.28	31.65	50.82	49.78	37.94	28.5	33.41	morphology		This study
Equus spp.	YG	489.494	Upper Quartz - Schmidt Placer	Klondike		left	266.85	49.23	46.62	32.97	32.89	48.39	48.15	39.01	29.49	33.51	morphology		This study
Equus spp.	YG	489.2	Upper Quartz - Schmidt Placer	Klondike		right	261.41		38.87	29.66	28.97						morphology	distal end gnawed off	This study
Equus spp.	YG	489.386	Upper Quartz - Schmidt Placer	Klondike		right		40.78		27.83	29.87						morphology	missing distal end	This study
Equus spp.	YG	489.287	Upper Quartz - Schmidt Placer	Klondike		left		43.95	40.1	31.9	29.86						morphology	missing distal end	This study
Equus spp.	YG	489.229	Upper Quartz - Schmidt Placer	Klondike		right		38.87	37.89	24.54	26.84						morphology	missing distal end	This study
Equus spp.	YG	489.415	Upper Quartz - Schmidt Placer	Klondike		right		37.01	33.49	27.68	26.37						morphology		This study
Equus cf. scotti	CMN	17573	Dawson Loc. 30	Klondike			283.9	53.9	44.6	35.9	36.7	50.7		38.1			morphology		(Harington, 1977): Table 68
Equus cf. scotti	CMN	17293	Dawson Loc. 7	Klondike			281.6	53	44.5	34.1	32.4	51.2		41			morphology		(Harington, 1977): Table 68
Equus cf. scotti	CMN	29867	Sixtymile Loc. 3	Klondike			277.6	49.3	39.9	29.1	31.2	47.3		36.8			morphology		(Harington, 1977): Table 68
Equus cf. scotti	YG	198.1	Lower Last Chance - Henry Gulch Placers	Klondike	>51700 (UCIAMS 114025)	right	304.29	49.01	52.08	34.63	34.88	52.93	53.28	42.61	33.29	35.35	DNA/morphology		This study
Equus cf. scotti	YG	378.8	Little Blanche Creek	Klondike		right	287.7	52.41	47.07	34.47	32.9	51.01	47.97	39.13	29.61	33.04	morphology		This study
Equus cf. scotti	YG	378.4	Little Blanche Creek	Klondike		right	273.32	47.18	n/a	34.4	33.1	46.62	45.36	n/a	n/a	n/a	morphology		This study
Equus cf. scotti	YG	378.1	Little Blanche Creek	Klondike		right	287.08	50.87	48.01	33.26	33.88	50.09	51.42	38.49	29.31	32.91	morphology		This study
Equus cf. scotti	YG	378.5	Little Blanche Creek	Klondike	>50800 (UCIAMS 114027)	left	280.56	53.76	48.33	36.79	33.76	51.42	50.92	36.84	29.65	32.4	DNA/morphology		This study
Equus cf. scotti	YG	378.3	Little Blanche Creek	Klondike	>51700 (UCIAMS 114026)	right	296.61	51.89	53.37	34.92	35.33	49.62	51.48	36.67	28.09	32.05	morphology		This study
Equus cf. scotti	YG	378.58	Little Blanche Creek	Klondike		right	290.74	53.95	49	36.86	35.28	53.04	52.63	40.28	30.91	34.32	morphology		This study
Equus cf. scotti	YG	378.7	Little Blanche Creek	Klondike		left	290.08	51.85	n/a	34.79	32.81	49.03	48.48	n/a	30.4	n/a	morphology		This study
Equus cf. scotti	YG	378.2	Little Blanche Creek	Klondike		right	287.41	54.27	49.96	33.59	33.27	n/a	n/a	n/a	31.01	34.91	morphology		This study
Equus cf. scotti	YG	378.59	Little Blanche Creek	Klondike		left	278.67	50.21	48.97	35.87	35.31	47.66	48.68	36.53	26.83	31.18	morphology		This study
Equus cf. scotti	YG	439.49	Dominion Creek - Sailer's Placer	Klondike		right	311.26	57.71	54.08	38.39	35.55	56.79	56.17	44.89	35.22	37.62	morphology		This study
Equus cf. scotti	YG	439.77	Dominion Creek - Sailer's Placer	Klondike		left	309.32	58.27	57.02	38.12	37.86	56.78	55.62	43.51	33.48	37.66	morphology		This study
Equus cf. scotti	YG	412.27	Paradise Hill - Tony Beet's	Klondike	Middle Pleistocene	left	300.89	55.01	n/a	35.17	33.39	55.25	54.74	41.46	31.06	36.34	morphology		This study
Equus cf. scotti	YG	148.2	Thistle Creek	Klondike	>50505 (UBA-16493)		n/a	n/a	n/a	33.7	n/a	51.09	50.85	39.42	28.72	31.93	DNA/morphology		(Orlando et al., 2013); This study
Equus ovodovi		МT no. 6	Proskuriakova cave, Khakassia	Siberia			276.8	48.3	43	31.7	30.7	44.5	46.8	38	28.5	31.1	morphology		(Eisenmann & Sergej, 2011)
Equus ovodovi		МT no. 7	Proskuriakova cave, Khakassia	Siberia			276.5	44.2	38.8	29	30.4	40.6	41.7	31.8	25	27.8	morphology		(Eisenmann & Sergej, 2011)
Equus ovodovi		МT no. 8	Proskuriakova cave, Khakassia	Siberia			269.6	43	38.2	28.7	30	39	40.3	32.1	25	27.5	morphology		(Eisenmann & Sergej, 2011)
Equus ovodovi		МT no. 9	Proskuriakova cave, Khakassia	Siberia			257.2	41.5	37.3	29.6	28.5	41.9	41.7	32.1	24.9	28.3	DNA/morphology		(Orlando et al., 2009); (Eisenmann & Sergej, 2011)
Equus ovodovi		МT no. 10	Proskuriakova cave, Khakassia	Siberia			261.1	n/a	n/a	28.7	n/a	41.6	43.1	n/a	26.1	30.1	morphology		(Eisenmann & Sergej, 2011)
Equus ovodovi		МT no. 11	Proskuriakova cave, Khakassia	Siberia			n/a	n/a	n/a	n/a	n/a	n/a	41.7	32	n/a	27	morphology		(Eisenmann & Sergej, 2011)
Equus ovodovi		МT no. 12	Proskuriakova cave, Khakassia	Siberia	42480±1500 / 44000±1600 (CURL 10275 / UCIAMS 57008)		262	42	36.5	28.2	27.5	37.5	37.8	n/a	n/a	25.5	DNA/morphology		(Orlando et al., 2009); (Eisenmann & Sergej, 2011)
francisci type	TAMU	2518	Lissie Formation	Texas			285	39	32	26	27.5	35	36	29	24	26	morphology		(Eisenmann et al., 2008)
quinni type	SMUMP	60228	Trinity River, Dallas	Texas			288	36	29	22.3	27	32.3	33	27	22.7	25	morphology		(Eisenmann et al., 2008)
tau type	FC	708	Cedazo	Mexico			280.2	n/a	n/a	24	26.2	34.6	35.1	29.8	n/a	n/a	morphology		(Eisenmann et al., 2008)
calobatus type	YPM	13470	Rock River	Texas			322	45.5	n/a	n/a	n/a	43	n/a	n/a	n/a	n/a	morphology		(Hibbard, 1953)
Equus hemionus	BM	976e	UK Zoo Animal		modern		240.1	42.59	39.81	24.12	24	38.14	38.87	31.44	25.4	27.55	morphology		This study
Equus hemionus	BM	1957.7.18.1	UK Zoo Animal		modern		236.43	41.65	38.76	25.1	24.95	37.48	37	29.16	23.4	26.2	morphology		This study
Equus hemionus	BM	71.221	UK Zoo Animal		modern		256.15	41.73	37.61	25.85	26.33	38.34	38.94	31.06	25.88	28.69	morphology		This study
Equus hemionus	BM	1977.32	UK Zoo Animal		modern		247.8	41.05	37.66	23.37	22.42	36.59	n/a	31.01	23.64	24.65	morphology		This study
Equus caballus	SMM	Z96:4	USA Zoo Animal		modern		270.1	49.2	45.9	31.65	28.3	45.69	47.01	38.76	27.91	30.77	morphology		This study
Equus caballus	SMM	Z80:11:1	USA Zoo Animal		modern		253.62	47.7	41.51	30.47	27.12	44.41	44.31	34.43	25.66	28.11	morphology		This study

## Sheet: Figure 2-Source data 1b
Element	Museum accession	Locality	Region	Side	GL: Greatest Length (#1)	Pb: Proximal Breadth	Dp: Proximal depth	SD: Midshaft breadth	Midshaft depth (#4)	Distal articular breadth at midline (#11)	Distal metaphyseal breadth (#10)	Maximum depth of distal "keel" (#12)	Minimum depth of medial condyle	Maximum depth of medial condyle (#14)			Notes	Identification based on	References
Metacarpal	YG 404.663	Hunker Creek - Alton Placer	Klondike	left	220.95	44.26	30.63	28.26	24.1	40.68	38.53	29.26	24.76	27.31				DNA	This study
Metacarpal	YG 402.235	Quartz Creek	Klondike	left	212.29	40.15	28.06	26.88	23.51	37	38.02	28.75	23.83	25.57				DNA	This study
Metacarpal	YG 401.235	Quartz Creek	Klondike	left	208.4	42.23	29.09	28.64	22.76	42.39	40.39	32.53	27	29.47				DNA	This study
					Greatest length (="GL" in von den Driesch, #1 in Eisenmann)	Proximal Breadth (="Bp" in von den Driesch, #4 in Eisenmann)	Proximal articular breadth (="BFp) in von den Driesch	Proximal depth (="Dp" in von den Driesch, #5 in Eisenmann	Min. midshaft breadth (="SD) in von den Driesch, #3 in Eisenmann	Midshaft depth taken at SD von den Driesch	Min midshaft depth	Distal breadth (=Bd in von den Driesch, #6 in Eisenmann	Distal articular breadth (=BFd in von den Driesch, #7 in Eisenmann	Anterior length at midline (=#2 in Eisenmann)	Posterior length at midline	Distal Depth (= #8 in Eisenmann
First Phalanx	YG 130.3	Quartz Creek	Klondike		79.34	42.66	39.76	31.57	25.45	21.52	17.34	36.31	34.41	71.77	70.36	22.59		DNA	(Weinstock et al., 2005); This study
					Greatest length (= #1 in Eisenmann)	Medial length (= #2 in Eisenmann)	Minimal breadth (= #3 in Eisenmann)	Depth of diaphysis at level of measurement VE #3 (= #4 in Eisenmann)	Proximal articular breadth (= #5 in Eisenmann)	Proximal articular breadth (= #6 in Eisenmann)	Proximal maximal breadth (= #7 in Eisenmann)	Distal articular breadth (= #8 in Eisenmann)	Distal articular depth (= #9 in Eisenmann)	Distal maximal breadth (= #10 in Eisenmann)	Breadth of radial condyle (= #11 in Eisenmann)	Breadth of ulnar condyle (= #12 in Eisenmann)
Radii	YG 130.55	Quartz Creek	Klondike				38.19	23.73	67.48	33.89	72.81							DNA	This study
Radii	YG 303.1085	Eldorado Creek	Klondike				37.76	24.9	69.17	32.95	74,93							DNA	This study
					GL	ML	PxB	PxD	MinB	MinD	DtB	DtD	ArtB	Head
Femur	LACM(CIT) 109/150807	Gypsum Cave	Nevada	left	---	340.17	---	---	37.22	42.61	86.79	---	85.18	59.71			Missing some proximal parts; some measurements not possible	DNA/morphology	(Weinstock et al., 2005); This study
