# Supplementary material for: A new genus of horse from Pleistocene North America
Source: eLife. 2017 Nov 28;6:e29944. doi: 10.7554/eLife.29944 (PMC5705217; doi:10.7554/eLife.29944)
Supplement: Supplementary file 1. — *mtDNA coverage is based on the iterative assembler or as previously published. **New mtDNA genome sequence, coverage, and radiocarbon data are reported for MS272. [file elife-29944-supp1.xlsx]

## Sheet: Supplementary file 1
Museum/Sample ID	Extraction ID	Species	Equid group	Element	Locality	Province/State	Country	Latitude	Longitude	Radiocarbon age (14C)	Radiocarbon lab number	Calibrated age (median)	Age used	mtDNA coverage (EquCab / NWSL)*	mtDNA data type	Genbank accession numbers	Data set						Nuclear analysis	Genomically inferred sex	References
																	1	2	3	4	5	6
YG 402.235	AF037	Haringtonhippus francisci	NWSL equids	metacarpal	Quartz Creek, Klondike	Yukon Territory	Canada	63.82	-139.04	33630±450	UCIAMS 114037	37945	37945	57.0 / 57.6	mitogenome capture	KT168325	*	*	*	*		*	*	male	This study
YG 303.1085	MS341	Haringtonhippus francisci	NWSL equids	radius fragment	Eldorado Creek, Klondike	Yukon Territory	Canada	63.91	-139.33	40710±810 / 42500±1200	CAMS 157458 / UCIAMS 125770	44303 / 46047	45175	59.2 / 59.8	mitogenome capture	KT168328	*	*	*	*		*	*	male	This study
YG 130.55	MS349	Haringtonhippus francisci	NWSL equids	radius fragment	Quartz Creek, Klondike	Yukon Territory	Canada	63.82	-139.04	45540±1460 / 46500±1900	CAMS 157462 / UCIAMS 125771	48524 / 47015	47770	86.3 / 87.3	mitogenome capture	KT168326	*	*	*	*	*	*	*	male	This study
YG 401.235	MS426	Haringtonhippus francisci	NWSL equids	metacarpal	Quartz Creek, Klondike	Yukon Territory	Canada	63.82	-139.04	14450±90 / 14450±50 / 14415±35	CAMS 166298 / CAMS 169497 / UCIAMS 175355	17616 / 17612 / 17566	17598	6.5 / 6.7	mitogenome capture	KT168335	*	*	*	*	*	*			This study
YG 401.387	MS439	Haringtonhippus francisci	NWSL equids	metatarsal fragment	Quartz Creek, Klondike	Yukon Territory	Canada	63.82	-139.04	28740±570	CAMS 161727	32767	32767	29.6 / 30.2	mitogenome capture	KT168320	*	*	*	*	*	*	*	female	This study
YG 404.205	PH008	Haringtonhippus francisci	NWSL equids	metatarsal	Hunker Creek, Klondike	Yukon Territory	Canada	64.02	-139.16	28390±240	UCIAMS 114020	32311	32311	17.0 / 17.1	mitogenome capture	KT168336	*	*	*	*	*	*	*	female	This study
YG 130.6	PH013	Haringtonhippus francisci	NWSL equids	metatarsal	Quartz Creek, Klondike	Yukon Territory	Canada	63.82	-139.04	31360±340	UCIAMS 114015	35270	35270	37.4 / 37.8	mitogenome capture	KT168329	*	*	*	*		*	*	probable female	This study
YG 303.371	PH014	Haringtonhippus francisci	NWSL equids	metatarsal	Eldorado Creek, Klondike	Yukon Territory	Canada	63.91	-139.33	41400±1200	UCIAMS 114016	45014	45014	19.8 / 20.0	mitogenome capture	KT168317	*	*	*	*		*	*	male	This study
YG 404.662	PH015	Haringtonhippus francisci	NWSL equids	metatarsal	Hunker Creek, Klondike	Yukon Territory	Canada	64.02	-139.16	33560±440	UCIAMS 114019	37858	37858	28.6 / 28.5	mitogenome capture	KT168333	*	*	*	*	*	*	*	male	This study
YG 29.169	PH021	Haringtonhippus francisci	NWSL equids	metatarsal	Hunker Creek, Klondike	Yukon Territory	Canada	64.02	-139.15	33840±460	UCIAMS 114014	38234	38234	14.2 / 14.4	mitogenome capture	KT168319	*	*	*	*		*	*	probable female	This study
YG 404.480	PH022	Haringtonhippus francisci	NWSL equids	metatarsal	Hunker Creek, Klondike	Yukon Territory	Canada	64.02	-139.16	40600±1100	UCIAMS 114018	44299	44299	5.8 / 6.1	mitogenome capture	KT168334	*	*	*	*		*			This study
YG 160.8	PH023	Haringtonhippus francisci	NWSL equids	metatarsal	Irish Gulch, Klondike	Yukon Territory	Canada	63.91	-139.33	33400±430	UCIAMS 114017	37664	37664	34.0 / 34.3	mitogenome capture	KT168332	*	*	*	*	*	*	*	female	This study
YG 417.13	PH035	Haringtonhippus francisci	NWSL equids	metatarsal	Eureka Creek, Klondike	Yukon Territory	Canada	63.62	-138.83	32190±370	UCIAMS 114021	36107	36107	30.0 / 30.2	mitogenome capture	KT168330	*	*	*	*		*			This study
YG 76.2	PH036	Haringtonhippus francisci	NWSL equids	metatarsal	Hester Creek, Klondike	Yukon Territory	Canada	63.97	-139.05	46600±2200	UCIAMS 114013	47325	47325	9.4 / 9.4	mitogenome capture	KT168331	*	*	*	*		*	*	probable female	This study
YG 404.663	PH047	Haringtonhippus francisci	NWSL equids	metacarpal	Hunker Creek, Klondike	Yukon Territory	Canada	64.02	-139.16	42900±1400	UCIAMS 114024	46501	46501	58.3 / 58.8	mitogenome capture	KT168321	*	*	*	*		*	*	probable female	This study
YG 404.478	PH048	Haringtonhippus francisci	NWSL equids	metapodial fragment	Hunker Creek, Klondike	Yukon Territory	Canada	64.02	-139.16	39260±900	UCIAMS 114022	43219	43219	16.3 / 16.6	mitogenome capture	KT168324	*	*	*	*		*			This study
YG 130.3	JW125	Haringtonhippus francisci	NWSL equids	phalanx I	Quartz Creek, Klondike	Yukon Territory	Canada	63.82	-139.04	46600±1000	OxA-13091	46729	46729	N/A	control region: HVR-I and II	DQ007567, DQ007618				*					(Weinstock et al., 2005)
YG 109.7	JW126	Haringtonhippus francisci	NWSL equids	metatarsal	Quartz Creek, Klondike	Yukon Territory	Canada	63.82	-139.04	>47000	OxA-13013	non-finite	N/A	N/A	control region: HVR-I and II	DQ007568, DQ007619				*					(Weinstock et al., 2005)
YG 401.268	MS272**	Haringtonhippus francisci	NWSL equids	metatarsal	Quartz Creek, Klondike	Yukon Territory	Canada	63.82	-139.04	33930±350	CAMS 157469	38401	38401	67.6 / 68.8	mitogenome capture	JX312727	*	*	*	*	*	*			(Vilstrup et al., 2013); This study
RAM/PMA P94.1.499	EQ4	Haringtonhippus cf. francisci	NWSL equids	tooth: left lower p3	Consolidated Pit 48, Edmonton area	Alberta	Canada	53.66	-113.27	N/A	N/A	N/A	N/A	N/A	control region: HVR-I and II	KX137127				*					(Barron-Ortiz et al., 2017)
N/A	JW328	Haringtonhippus francisci	NWSL equids	bone	Mineral Hill Cave, Eureka County	Nevada	USA	40.13	-116.09	N/A	N/A	N/A	N/A	1.8	mitogenome shotgun	JX312726				*					(Vilstrup et al., 2013)
LACM(CIT) 109 / 150807	JW277 / JK166	Haringtonhippus francisci	NWSL equids	femur	Gypsum Cave, Clark County	Nevada	USA	36.22	-114.9	13070±55	OxA-13838	15669	15669	102.0 / 102.5	mitogenome capture	MF134655	*	*	*	*	*	*	*	female	(Weinstock et al., 2005); This study
LACM(CIT) 109 / 149291	JK167	Haringtonhippus francisci	NWSL equids	metatarsal	Gypsum Cave, Clark County	Nevada	USA	36.22	-114.9	N/A	N/A	N/A	N/A	110.1 / 110.7	mitogenome capture	MF134656	*	*	*	*		*	*	female	This study
LACM(CIT) 109 / 156450	JK207	Haringtonhippus francisci	NWSL equids	skull	Gypsum Cave, Clark County	Nevada	USA	36.22	-114.9	13065±35	UCIAMS 163269	15668	15668	19.0 / 22.2	mitogenome shotgun	MF134657	*	*	*	*		*	*	female	This study
KU 47800	JK260	Haringtonhippus francisci	NWSL equids	metacarpal	Natural Trap Cave, Big Horn County	Wyoming	USA	44.9	-108.15	N/A	N/A	N/A	N/A	24.7 / 24.8	mitogenome capture	MF134658	*	*	*	*		*	*	female	This study
KU 62055	JW158 / JK264	Haringtonhippus francisci	NWSL equids	metatarsal	Natural Trap Cave, Big Horn County	Wyoming	USA	44.9	-108.15	N/A	N/A	N/A	N/A	80.7 / 81.0	mitogenome capture	MF134659	*	*	*	*		*			(Weinstock et al., 2005); This study
KU 33418	JK272	Haringtonhippus francisci	NWSL equids	metacarpal	Natural Trap Cave, Big Horn County	Wyoming	USA	44.9	-108.15	N/A	N/A	N/A	N/A	11.8 / 12.1	mitogenome capture	MF134660	*	*	*	*		*			This study
KU 53678	JK276	Haringtonhippus francisci	NWSL equids	metacarpal	Natural Trap Cave, Big Horn County	Wyoming	USA	44.9	-108.15	N/A	N/A	N/A	N/A	32.7 / 32.9	mitogenome capture	MF134661	*	*	*	*		*	*	female	This study
KU 50817	JK279	Haringtonhippus francisci	NWSL equids	metatarsal	Natural Trap Cave, Big Horn County	Wyoming	USA	44.9	-108.15	N/A	N/A	N/A	N/A	6.1 / 6.5	mitogenome capture	MF134662	*	*	*	*		*			This study
KU 62158	JW161 / JK281	Haringtonhippus francisci	NWSL equids	metatarsal	Natural Trap Cave, Big Horn County	Wyoming	USA	44.9	-108.15	N/A	N/A	N/A	N/A	9.3 / 9.7	mitogenome capture	MF134663	*	*	*	*		*			(Weinstock et al., 2005); This study
KU 42970	EQ9	Haringtonhippus francisci	NWSL equids	tooth: left upper P2	Natural Trap Cave, Big Horn County	Wyoming	USA	44.9	-108.15	N/A	N/A	N/A	N/A	N/A	control region: HVR-I and II	KX137128				*					(Barron-Ortiz et al., 2017)
KU 33867	EQ13	Haringtonhippus francisci	NWSL equids	tooth: left lower p3/p4	Natural Trap Cave, Big Horn County	Wyoming	USA	44.9	-108.15	N/A	N/A	N/A	N/A	N/A	control region: HVR-I and II	KX137129				*					(Barron-Ortiz et al., 2017)
KU 36543	EQ22	Haringtonhippus francisci	NWSL equids	tooth: right lower p3	Natural Trap Cave, Big Horn County	Wyoming	USA	44.9	-108.15	N/A	N/A	N/A	N/A	N/A	control region: HVR-I and II	KX137132				*					(Barron-Ortiz et al., 2017)
KU 42070	EQ41	Haringtonhippus francisci	NWSL equids	tooth: right lower m3	Natural Trap Cave, Big Horn County	Wyoming	USA	44.9	-108.15	N/A	N/A	N/A	N/A	N/A	control region: HVR-I and II	KX137138, KX137139				*					(Barron-Ortiz et al., 2017)
UTEP 23-65	EQ1	Haringtonhippus cf. francisci	NWSL equids	tooth: right lower p3	Dry Cave, Eddy County	New Mexico	USA	32.37	-104.48	N/A	N/A	N/A	N/A	N/A	control region: HVR-I and II	KX137124				*					(Barron-Ortiz et al., 2017)
UTEP 22-1609	EQ3	Haringtonhippus francisci	NWSL equids	tooth: left upper P4	Dry Cave, Eddy County	New Mexico	USA	32.37	-104.48	N/A	N/A	N/A	N/A	N/A	control region: HVR-I and II	KX137126				*					(Barron-Ortiz et al., 2017)
UTEP 4-827	EQ16	Haringtonhippus cf. francisci	NWSL equids	tooth: right upper M1	Dry Cave, Eddy County	New Mexico	USA	32.37	-104.48	N/A	N/A	N/A	N/A	N/A	control region: HVR-I and II	KX137130, KX137131				*					(Barron-Ortiz et al., 2017)
LACM 192/156481	EQ30	Haringtonhippus cf. francisci	NWSL equids	tooth: left upper P2	San Josecito Cave, Gral. Zaragoza	Nuevo Leon	Mexico	23.96	-99.91	N/A	N/A	N/A	N/A	N/A	control region: HVR-I and II	KX137134, KX137135				*					(Barron-Ortiz et al., 2017)
TMM 34-2518	JK350	Haringtonhippus francisci	NWSL equids	skull; mandible; metatarsal	Lissie, Wharton County	Texas	USA	29.55	-96.23	no collagen	UCIAMS	N/A	N/A	N/A	N/A	N/A									(Lundelius & Stevens, 1970); (Hay, 1915); This study
N/A	N/A	Equus asinus	Non-caballine Equus	N/A	N/A	N/A	N/A	N/A	N/A	N/A	N/A	modern	0	N/A	mitogenome	NC_001788	*	*	*	*	*	*			(Xu, Gullberg, & Arnason, 1996)
N/A	SOM	Equus asinus somalicus	Non-caballine Equus	blood	N/A	N/A	N/A	N/A	N/A	N/A	N/A	modern	0	not reported	mitogenome shotgun	KM881681	*	*	*	*	*	*			(Jonsson et al., 2014)
USNM 259849	CGG10086	Equus burchellii chapmani	Non-caballine Equus	tissue	N/A	N/A	N/A	N/A	N/A	N/A	N/A	modern	0	31.3	mitogenome shotgun	JX312729	*	*	*	*	*	*			(Vilstrup et al., 2013)
N/A	6381	Equus burchellii chapmani	Non-caballine Equus	skin	Lake Nakuru National Park	Nakuru	Kenya	-0.3	36.1	N/A	N/A	modern	0	1102.9	mitogenome shotgun	NC_018781	*	*	*	*		*			(Vilstrup et al., 2013)
N/A	G42	Equus grevyi	Non-caballine Equus	blood	N/A	N/A	N/A	N/A	N/A	N/A	N/A	modern	0	46.5	mitogenome shotgun	JX312723	*	*	*	*		*			(Vilstrup et al., 2013)
N/A	6390	Equus grevyi	Non-caballine Equus	skin	Buffalo Springs Nature Reserve	Isiolo	Kenya	0.52	37.59	N/A	N/A	modern	0	1135.7	mitogenome shotgun	JX312725	*	*	*	*		*			(Vilstrup et al., 2013)
N/A	G51	Equus grevyi	Non-caballine Equus	blood	N/A	N/A	N/A	N/A	N/A	N/A	N/A	modern	0	77.8	mitogenome shotgun	NC_020432	*	*	*	*	*	*			(Vilstrup et al., 2013)
N/A	N/A	Equus hemionus	Non-caballine Equus	tissue	Kunlun Mountains	Tibet	China	35.49	80.17	N/A	N/A	modern	0	N/A	mitogenome	NC_016061	*	*	*	*	*	*			(Luo et al., 2011)
N/A	Kulan	Equus hemionus kulan	Non-caballine Equus	blood	N/A	N/A	N/A	N/A	N/A	N/A	N/A	modern	0	791.4	mitogenome shotgun	NC_018782	*	*	*	*	*	*			(Vilstrup et al., 2013)
Coxys	O91	Equus hemionus onager	Non-caballine Equus	blood	N/A	N/A	N/A	N/A	N/A	N/A	N/A	modern	0	41.7	mitogenome shotgun	JX312730	*	*	*	*		*			(Vilstrup et al., 2013)
Kiang no. 3	K32	Equus kiang	Non-caballine Equus	blood	N/A	N/A	N/A	N/A	N/A	N/A	N/A	modern	0	55.2	mitogenome shotgun	JX312732	*	*	*	*	*	*			(Vilstrup et al., 2013)
Kiang no. 4	K41	Equus kiang	Non-caballine Equus	blood	N/A	N/A	N/A	N/A	N/A	N/A	N/A	modern	0	77.6	mitogenome shotgun	NC_020433	*	*	*	*		*			(Vilstrup et al., 2013)
N/A	ACAD2304	Equus ovodovi	Non-caballine Equus	bone	Proskuriakov Cave	Khakassia	Russia	54.45	89.47	N/A	N/A	N/A	N/A	78.8	mitogenome shotgun	NC_018783	*	*	*	*	*	*			(Vilstrup et al., 2013)
MT no. 9	ACAD2302	Equus ovodovi	Non-caballine Equus	metatarsal	Proskuriakov Cave	Khakassia	Russia	54.45	89.47	N/A	N/A	N/A	N/A	N/A	cytb; control region: HVR-I	GQ324590, GQ324606				*					(Orlando et al., 2009); (Eisenmann & Sergej, 2011)
MT no. 12	ACAD2303	Equus ovodovi	Non-caballine Equus	metatarsal	Proskuriakov Cave	Khakassia	Russia	54.45	89.47	42480±1500 / 44000±1600	CURL 10275 / UCIAMS 57008	46142 / 47443	46793	N/A	cytb; control region: HVR-I	GQ324589, GQ324607				*					(Orlando et al., 2009); (Eisenmann & Sergej, 2011)
MT no. 14	ACAD2305	Equus ovodovi	Non-caballine Equus	metatarsal	Proskuriakov Cave	Khakassia	Russia	54.45	89.47	45770±2250 / 49900±3400	CURL 10284 / UCIAMS 57009	48291 / 52064	50178	N/A	cytb; control region: HVR-I	GQ324588, GQ324608				*					(Orlando et al., 2009); (Eisenmann & Sergej, 2011)
N/A	BOE	Equus quagga boehmi	Non-caballine Equus	blood	N/A	N/A	N/A	N/A	N/A	N/A	N/A	modern	0	not reported	mitogenome shotgun	KM881680	*	*	*	*	*	*			(Jonsson et al., 2014)
N/A	1023	Equus zebra	Non-caballine Equus	skin	Hobatere	Kunene	Namibia	-19.34	14.37	N/A	N/A	modern	0	811	mitogenome shotgun	JX312717	*	*	*	*		*			(Vilstrup et al., 2013)
N/A	1041	Equus zebra	Non-caballine Equus	skin	Gamsberg	Khomas	Namibia	-23.34	16.33	N/A	N/A	modern	0	1414.7	mitogenome shotgun	JX312718	*	*	*	*		*			(Vilstrup et al., 2013)
Hartman no. 1	H11	Equus zebra	Non-caballine Equus	blood	N/A	N/A	N/A	N/A	N/A	N/A	N/A	modern	0	39.8	mitogenome shotgun	NC_020476	*	*	*	*	*	*			(Vilstrup et al., 2013)
Hartman no. 2	H21	Equus zebra hartmannae	Non-caballine Equus	blood	N/A	N/A	N/A	N/A	N/A	N/A	N/A	modern	0	69.6	mitogenome shotgun	NC_018780	*	*	*	*	*	*			(Vilstrup et al., 2013)
N/A	AE57-17	Hippidion saldiasi	Hippidion	tibia	Cueva Nordenskjöld	Magallanes	Chile	-51.56	-72.61	13990±150	AA-100230	16980	16980	293.1	mitogenome shotgun	KM881671	*	*	*	*	*	*			(Der Sarkissian et al., 2015); (Martin & Borrero, 2017)
N/A	CDM4	Hippidion saldiasi	Hippidion	Phalange III	Cueva del Milodón	Magallanes	Chile	-51.56	-72.62	11900±60	Beta-371877	13709	13709	186.6	mitogenome shotgun	KM881672	*	*	*	*	*	*			(Der Sarkissian et al., 2015); (Martin & Borrero, 2017)
N/A	CE99208-31	Hippidion saldiasi	Hippidion	Lunate	Cueva Escondida	Magallanes	Chile	-51.55	-72.63	13890±60	Beta-310944	16830	16830	51.5	mitogenome shotgun	KM881673	*	*	*	*	*	*			(Der Sarkissian et al., 2015); (Martin & Borrero, 2017)
N/A	CM-A37	Hippidion saldiasi	Hippidion	Phalange I	Cueva del Medio	Magallanes	Chile	-51.57	-72.6	10680±40	Beta 344428	12653	12653	69.8	mitogenome shotgun	KM881675	*	*	*	*	*	*			(Der Sarkissian et al., 2015); (Martin et al., 2015)
N/A	CM66	Hippidion sp.	Hippidion	tooth	Cueva del Medio	Magallanes	Chile	-51.57	-72.6	N/A	N/A	N/A	N/A	386.3	mitogenome shotgun	KM881674	*	*	*	*		*			(Der Sarkissian et al., 2015)
N/A	EQF	Hippidion sp.	Hippidion	tooth	Cueva Baño Nuevo-1	Aysén	Chile	-45.29	-71.53	13275±30	not reported	15961	15961	78.7	mitogenome shotgun	KM881677	*	*	*	*	*	*			(Der Sarkissian et al. 2015); (Seguin-Orlando et al., 2015)
N/A	ACAD3615	Hippidion/Onohippidium devillei	Hippidion	not reported	Cueva Roselló	Junín	Peru	-12.25	-75.38	N/A	N/A	N/A	N/A	N/A	control region: HVR-I	GQ324598				*					(Orlando et al., 2009); (Shockey et al., 2009)
N/A	ACAD3625	Hippidion/Onohippidium devillei	Hippidion	not reported	Cueva Roselló	Junín	Peru	-12.25	-75.38	N/A	N/A	N/A	N/A	N/A	control region: HVR-I	GQ324599				*					(Orlando et al., 2009); (Shockey et al., 2009)
N/A	ACAD3627	Hippidion/Onohippidium devillei	Hippidion	not reported	Cueva Roselló	Junín	Peru	-12.25	-75.38	N/A	N/A	N/A	N/A	N/A	control region: HVR-I	GQ324600				*					(Orlando et al., 2009); (Shockey et al., 2009)
N/A	ACAD3628	Hippidion/Onohippidium devillei	Hippidion	not reported	Cueva Roselló	Junín	Peru	-12.25	-75.38	N/A	N/A	N/A	N/A	N/A	control region: HVR-I	GQ324601				*					(Orlando et al., 2009); (Shockey et al., 2009)
N/A	ACAD3629	Hippidion/Onohippidium devillei	Hippidion	not reported	Cueva Roselló	Junín	Peru	-12.25	-75.38	N/A	N/A	N/A	N/A	N/A	control region: HVR-I	GQ324602				*					(Orlando et al., 2009); (Shockey et al., 2009)
YT03/280	JW119 / MS292	Equus caballus	Caballine Equus	radius	Thistle Creek, Klondike	Yukon Territory	Canada	63.07	139.31	N/A	N/A	N/A	N/A	210.4	mitogenome shotgun	KT757751	*	*	*	*		*			(Orlando et al., 2013)
PIN BL-O 847	JW28 / MS298	Equus caballus	Caballine Equus	bone	New Siberian Islands	Siberia	Russia	74.9	143.17	28800±1100	GIN-10672	32918	32918	27.3	mitogenome shotgun	KT757749	*	*	*	*	*	*			(Orlando et al., 2013)
994/332; ACS 146	JW341 / MS296	Equus caballus	Caballine Equus	metacarpal	Ural mountains	Urals	Russia	59.15	58.74	34460±240	OxA-14380	38961	38961	153.1	mitogenome shotgun	KT757757	*	*	*	*	*	*			(Orlando et al., 2013)
994/13; ACS 177	JW374 / MS303	Equus caballus	Caballine Equus	bone	Ural mountains	Urals	Russia	59.15	58.74	13940±55	AA26809	16908	16908	240.1	mitogenome shotgun	KT757759	*	*	*	*	*	*			(Orlando et al., 2013)
XA08-53	CGG10023	Equus caballus	Caballine Equus	bone	Krasnoyarsk	Taymyr	Russia	73.05	109.71	13389±52	UBA-16479	16112	16112	6.2	mitogenome shotgun	KT757741	*	*	*	*		*			(Orlando et al., 2013)
XA08-42	CGG10026	Equus caballus	Caballine Equus	bone	Krasnoyarsk	Taymyr	Russia	73.05	109.71	22887±124	UBA-16482	27246	27246	24.2	mitogenome shotgun	KT757742	*	*	*	*		*			(Orlando et al., 2013)
XA08-43	CGG10027	Equus caballus	Caballine Equus	bone	Krasnoyarsk	Taymyr	Russia	73.05	109.71	24306±135	UBA-16483	28346	28346	6.6	mitogenome shotgun	KT757743	*	*	*	*		*			(Orlando et al., 2013)
N/A	N/A	Equus caballus	Caballine Equus	N/A	N/A	N/A	N/A	N/A	N/A	N/A	N/A	modern	0	N/A	mitogenome	NC_001640	*	*	*	*	*	*			(Xu & Arnason, 1994)
N/A	Hungarian Coldblood	Equus caballus	Caballine Equus	N/A	N/A	N/A	N/A	N/A	N/A	N/A	N/A	modern	0	N/A	mitogenome	HQ439494	*	*	*	*		*			(Lippold et al. 2011)
N/A	Arabian	Equus caballus	Caballine Equus	blood	N/A	N/A	N/A	N/A	N/A	N/A	N/A	modern	0	201.2	mitogenome shotgun	KT757739	*	*	*	*		*			(Orlando et al., 2013)
N/A	Norwegian Fjord	Equus caballus	Caballine Equus	blood	N/A	N/A	N/A	N/A	N/A	N/A	N/A	modern	0	133.1	mitogenome shotgun	KT757760	*	*	*	*		*			(Orlando et al., 2013)
MK822	Przewalski	Equus caballus	Caballine Equus	blood	N/A	N/A	N/A	N/A	N/A	N/A	N/A	modern	0	265.8	mitogenome shotgun	KT757761	*	*	*	*	*	*			(Orlando et al., 2013)
N/A	Twilight Thoroughbred	Equus caballus	Caballine Equus	blood	N/A	N/A	N/A	N/A	N/A	N/A	N/A	modern	0	470.3	mitogenome shotgun	KT757764	*	*	*	*		*			(Orlando et al., 2013)
YG 378.5	PH053	Equus cf. scotti	Caballine Equus	metatarsal	Little Blanche Creek, Klondike	Yukon Territory	Canada	63.84	-139.1	>50800	UCIAMS 114027	non-finite	N/A	19.9 / 18.1	mitogenome capture	KT168323	*	*	*	*		*			This study
YG 198.1	PH055	Equus cf. scotti	Caballine Equus	metatarsal	Lower Last Chance Creek, Klondike	Yukon Territory	Canada	64.01	-139.11	>51700	UCIAMS 114025	non-finite	N/A	17.4 / 16.4	mitogenome capture	KT168327	*	*	*	*		*			This study
YG 148.20	TC21	Equus cf. scotti	Caballine Equus	metapodial fragment	Thistle Creek, Klondike	Yukon Territory	Canada	63.07	139.31	>50505 / >50300 / >50300	UBA-16493 / UBA-17013 / OxA-23933	non-finite	560-780 ka	not reported	mitogenome shotgun	KT757763	*	*	*	*	*	*			(Orlando et al., 2013)
YG 328.54	MS316	Equus lambei	Caballine Equus	femur fragment	Hunker Creek, Klondike	Yukon Territory	Canada	64.02	-139.16	21420±80	CAMS 157445	25749	25749	95.7 / 95.0	mitogenome capture	KT168322	*	*	*	*	*	*			This study
YG 133.16	MS352	Equus lambei	Caballine Equus	radius fragment	Whitman Gulch, Klondike	Yukon Territory	Canada	63.71	-138.63	33760±400	CAMS 157487	38138	38138	33.6 / 33.3	mitogenome capture	KT168318	*	*	*	*	*	*			This study
N/A	N/A	Rhinoceros unicornis	Outgroup	N/A	N/A	N/A	N/A	N/A	N/A	N/A	N/A	modern	0	N/A	mitogenome	NC_001779			*	*					(Xu, Janke, & Arnason, 1996)
N/A	N/A	Ceratotherium simum	Outgroup	N/A	N/A	N/A	N/A	N/A	N/A	N/A	N/A	modern	0	N/A	mitogenome	NC_001808	*		*	*					(Xu, & Arnason, 1997)
N/A	N/A	Coelodonta antiquitatis	Outgroup	hair	Taimylyr, Olenyok River valley	Yakutia	Russia	72.61	121.93	N/A	N/A	N/A	N/A	30.8	mitogenome shotgun	NC_012681			*	*					(Willerslev et al., 2009)
N/A	N/A	Diceros bicornis	Outgroup	nail	N/A	N/A	N/A	N/A	N/A	N/A	N/A	100	100	21.3	mitogenome shotgun	NC_012682			*	*					(Willerslev et al., 2009)
N/A	N/A	Rhinoceros sondaicus	Outgroup	nail	N/A	N/A	N/A	N/A	N/A	N/A	N/A	100	100	5.1	mitogenome shotgun	NC_012683			*	*					(Willerslev et al., 2009)
N/A	N/A	Dicerorhinus sumatrensis	Outgroup	hair	N/A	N/A	N/A	N/A	N/A	N/A	N/A	modern	0	12.1	mitogenome shotgun	NC_012684			*	*					(Willerslev et al., 2009)
N/A	N/A	Tapirus indicus	Outgroup	N/A	N/A	N/A	N/A	N/A	N/A	N/A	N/A	modern	0	N/A	mitogenome	NC_023838		*	*	*					(Mungkram et al., 2016)
N/A	N/A	Tapirus terrestris	Outgroup	N/A	N/A	N/A	N/A	N/A	N/A	N/A	N/A	modern	0	N/A	mitogenome	AJ428947			*	*					(Arnason et al., 2008)
N/A	N/A	Canis lupus familiaris	Outgroup	N/A	N/A	N/A	N/A	N/A	N/A	N/A	N/A	modern	0	N/A	mitogenome	NC_002008			*						(Kim et al., 1998)
