# Supplementary material for: A new genus of horse from Pleistocene North America
Source: eLife. 2017 Nov 28;6:e29944. doi: 10.7554/eLife.29944 (PMC5705217; doi:10.7554/eLife.29944)
Supplement: Appendix 1—table 2—source data 1. — The horse reference mtDNA has Genbank accession NC_001640.1. [file elife-29944-app1-table2-data1.xlsx]

## Sheet: Appendix 1-Table2-Source data1a
Position in horse reference mtDNA	Position in mtDNA data set 6	Base state				Synapomorphy
		Hippidion	Haringtonhippus	Equus		Defines	Type
16	16	C	T	T		Hippidion	Transition
73	75	C	T	T		Hippidion	Transition
163	165	C	C	T		Equus	Transition
164	166	T	C	C		Hippidion	Transition
166	168	G	A	A		Hippidion	Transition
192	194	T	G	A		All	Multiple
210	212	C	C	T		Equus	Transition
267	269	A	G	G		Hippidion	Transition
396	400	G	G	A		Equus	Transition
458	462	C	T	T		Hippidion	Transition
489	493	C	T	C		Haringtonhippus	Transition
542	546	G	A	A		Hippidion	Transition
555	559	C	T	T		Hippidion	Transition
580	584	A	T	A		Haringtonhippus	Transversion
667	671	G	T	T		Hippidion	Transversion
829	833	C	T	C		Haringtonhippus	Transition
841	845	C	T	T		Hippidion	Transition
1089	1094	C	T	T		Hippidion	Transition
1095	1100	A	A	T		Equus	Transversion
1096	1101	T	T	C		Equus	Transition
1119	1124	A	G	G		Hippidion	Transition
1159	1164	C	T	T		Hippidion	Transition
1173	1178	C	T	C		Haringtonhippus	Transition
1175	1180	T	C	C		Hippidion	Transition
1183	1189	C	T	T		Hippidion	Transition
1210	1216	T	C	C		Hippidion	Transition
1234	1240	C	T	T		Hippidion	Transition
1265	1273	T	C	C		Hippidion	Transition
1320	1329	A	G	A		Haringtonhippus	Transition
1345	1355	G	C	G		Haringtonhippus	Transversion
1347	1357	A	T	A		Haringtonhippus	Transversion
1405	1415	C	T	C		Haringtonhippus	Transition
1415	1425	C	T	T		Hippidion	Transition
1479	1489	T	C	C		Hippidion	Transition
1493	1503	A	G	A		Haringtonhippus	Transition
1510.1	1521	-	C	-		Haringtonhippus	Insertion
1514	1525	C	T	C		Haringtonhippus	Transition
1516	1527	G	A	A		Hippidion	Transition
1577	1588	C	T	T		Hippidion	Transition
1605	1616	G	A	G		Haringtonhippus	Transition
1607	1619	T	C	T		Haringtonhippus	Transition
1609	1621	T	A	A		Hippidion	Transversion
1638	1650	A	C	A		Haringtonhippus	Transversion
1641	1653	C	T	T		Hippidion	Transition
1665	1677	C	T	C		Haringtonhippus	Transition
1674	1686	C	T	C		Haringtonhippus	Transition
1713	1725	A	G	A		Haringtonhippus	Transition
1714	1726	C	T	T		Hippidion	Transition
1733	1746	T	T	C		Equus	Transition
1734	1747	T	A	A		Hippidion	Transversion
1830	1843	T	C	T		Haringtonhippus	Transition
1838	1851	G	A	A		Hippidion	Transition
1841	1854	C	T	C		Haringtonhippus	Transition
1842.1	1856	T	-	-		Hippidion	Insertion
1850	1864	G	A	A		Hippidion	Transition
1853	1867	C	A	A		Hippidion	Transversion
1859	1873	C	T	T		Hippidion	Transition
1867	1881	C	T	T		Hippidion	Transition
2001	2016	G	A	A		Hippidion	Transition
2078	2093	C	T	T		Hippidion	Transition
2191	2206	C	T	T		Hippidion	Transition
2202	2217	T	C	T		Haringtonhippus	Transition
2211	2226	A	G	A		Haringtonhippus	Transition
2212.1	2228	-	T	-		Haringtonhippus	Insertion
2221	2237	T	T	A		Equus	Transversion
2222	2238	T	A	A		Hippidion	Transversion
2224	2240	A	C	C		Hippidion	Transversion
2231	2247	T	C	C		Hippidion	Transition
2260	2276	T	C	T		Haringtonhippus	Transition
2292	2308	T	C	C		Hippidion	Transition
2297	2313	G	C	C		Hippidion	Transversion
2307	2323	A	G	G		Hippidion	Transition
2328	2344	T	C	C		Hippidion	Transition
2412	2428	T	C	C		Hippidion	Transition
2658	2674	T	T	C		Equus	Transition
2668	2685	A	T	A		Haringtonhippus	Transversion
2676	2693	T	C	C		Hippidion	Transition
2692	2709	C	T	T		Hippidion	Transition
2693	2710	T	C	C		Hippidion	Transition
2791	2808	C	T	C		Haringtonhippus	Transition
2803	2820	T	C	C		Hippidion	Transition
2833	2850	A	T	A		Haringtonhippus	Transversion
2845	2862	A	G	A		Haringtonhippus	Transition
2852	2869	C	T	T		Hippidion	Transition
2857	2874	T	C	C		Hippidion	Transition
2905	2922	G	G	A		Equus	Transition
2933	2950	C	T	C		Haringtonhippus	Transition
2953	2970	T	A	A		Hippidion	Transversion
2961	2978	A	T	T		Hippidion	Transversion
2999	3016	C	T	C		Haringtonhippus	Transition
3011	3028	T	C	C		Hippidion	Transition
3019	3036	C	A	A		Hippidion	Transversion
3040	3057	T	C	C		Hippidion	Transition
3046	3063	T	A	A		Hippidion	Transversion
3073	3090	A	T	A		Haringtonhippus	Transversion
3074	3091	G	A	A		Hippidion	Transition
3079	3096	A	G	A		Haringtonhippus	Transition
3085	3102	A	G	A		Haringtonhippus	Transition
3097	3114	T	T	C		Equus	Transition
3142	3159	C	T	C		Haringtonhippus	Transition
3205	3222	A	C	T		All	Multiple
3220	3237	T	A	A		Hippidion	Transversion
3229	3246	T	C	C		Hippidion	Transition
3241	3258	T	C	C		Hippidion	Transition
3253	3270	G	A	A		Hippidion	Transition
3280	3297	G	A	A		Hippidion	Transition
3281	3298	C	T	T		Hippidion	Transition
3290	3307	C	T	T		Hippidion	Transition
3307	3324	G	G	A		Equus	Transition
3319	3336	G	A	A		Hippidion	Transition
3349	3366	T	C	C		Hippidion	Transition
3370	3387	G	A	A		Hippidion	Transition
3403	3420	T	C	C		Hippidion	Transition
3412	3429	A	G	A		Haringtonhippus	Transition
3418	3435	C	A	A		Hippidion	Transversion
3436	3453	A	G	A		Haringtonhippus	Transition
3460	3477	T	C	C		Hippidion	Transition
3466	3483	C	T	C		Haringtonhippus	Transition
3496	3513	C	T	T		Hippidion	Transition
3502	3519	G	A	A		Hippidion	Transition
3514	3531	T	C	C		Hippidion	Transition
3529	3546	G	A	A		Hippidion	Transition
3544	3561	T	C	T		Haringtonhippus	Transition
3565	3582	C	T	T		Hippidion	Transition
3568	3585	G	A	A		Hippidion	Transition
3607	3624	A	G	A		Haringtonhippus	Transition
3645	3662	G	A	A		Hippidion	Transition
3650	3667	T	C	C		Hippidion	Transition
3685	3702	T	C	C		Hippidion	Transition
3741	3758	C	T	C		Haringtonhippus	Transition
3799	3816	C	T	C		Haringtonhippus	Transition
3828	3845	C	T	T		Hippidion	Transition
3941	3958	G	A	A		Hippidion	Transition
3945	3962	T	C	C		Hippidion	Transition
3957	3974	G	A	A		Hippidion	Transition
3968	3985	C	C	T		Equus	Transition
3975	3992	C	T	T		Hippidion	Transition
4011	4028	T	C	C		Hippidion	Transition
4015	4032	C	T	C		Haringtonhippus	Transition
4017	4034	A	G	A		Haringtonhippus	Transition
4047	4064	G	A	A		Hippidion	Transition
4057	4074	G	A	A		Hippidion	Transition
4104	4121	C	A	C		Haringtonhippus	Transversion
4121	4138	T	C	C		Hippidion	Transition
4122	4139	T	C	C		Hippidion	Transition
4125	4142	G	A	A		Hippidion	Transition
4167	4184	T	C	C		Hippidion	Transition
4189	4206	T	A	A		Hippidion	Transversion
4204	4221	C	T	T		Hippidion	Transition
4223	4240	C	T	T		Hippidion	Transition
4254	4271	C	T	T		Hippidion	Transition
4257	4274	G	A	A		Hippidion	Transition
4261	4278	G	A	A		Hippidion	Transition
4359	4376	T	C	C		Hippidion	Transition
4365	4382	C	C	T		Equus	Transition
4386	4403	T	C	C		Hippidion	Transition
4405	4422	A	C	A		Haringtonhippus	Transversion
4446	4463	C	T	C		Haringtonhippus	Transition
4449	4466	T	C	C		Hippidion	Transition
4452	4469	G	A	A		Hippidion	Transition
4519	4536	A	G	G		Hippidion	Transition
4527	4544	T	C	C		Hippidion	Transition
4566	4583	A	G	A		Haringtonhippus	Transition
4587	4604	G	A	A		Hippidion	Transition
4588	4605	T	C	C		Hippidion	Transition
4591	4608	C	T	T		Hippidion	Transition
4593	4610	C	C	T		Equus	Transition
4602	4619	T	C	C		Hippidion	Transition
4617	4634	A	T	A		Haringtonhippus	Transversion
4641	4658	T	C	C		Hippidion	Transition
4651	4668	C	T	C		Haringtonhippus	Transition
4660	4677	T	A	A		Hippidion	Transversion
4734	4751	T	C	C		Hippidion	Transition
4756	4773	A	G	A		Haringtonhippus	Transition
4770	4787	T	C	C		Hippidion	Transition
4777	4794	T	C	C		Hippidion	Transition
4824	4841	G	A	A		Hippidion	Transition
4825	4842	G	A	A		Hippidion	Transition
4855	4872	A	T	T		Hippidion	Transversion
4857	4874	T	C	C		Hippidion	Transition
4875	4892	G	G	A		Equus	Transition
4908	4925	T	C	C		Hippidion	Transition
4925	4942	T	C	T		Haringtonhippus	Transition
4941	4958	C	T	C		Haringtonhippus	Transition
4947	4964	C	T	C		Haringtonhippus	Transition
4953	4970	T	C	C		Hippidion	Transition
4957	4974	G	A	A		Hippidion	Transition
4958	4975	C	T	T		Hippidion	Transition
4989	5006	A	T	A		Haringtonhippus	Transversion
4993	5010	C	T	T		Hippidion	Transition
5033	5050	T	T	C		Equus	Transition
5049	5066	G	A	A		Hippidion	Transition
5175	5192	G	A	A		Hippidion	Transition
5211	5229	T	A	A		Hippidion	Transversion
5273	5291	A	G	G		Hippidion	Transition
5308	5326	C	T	T		Hippidion	Transition
5310	5328	T	C	C		Hippidion	Transition
5343	5361	C	T	T		Hippidion	Transition
5385	5403	C	T	T		Hippidion	Transition
5422	5440	T	C	C		Hippidion	Transition
5445	5463	G	A	A		Hippidion	Transition
5458	5476	C	T	C		Haringtonhippus	Transition
5460	5478	A	G	A		Haringtonhippus	Transition
5475	5493	C	T	T		Hippidion	Transition
5478	5496	T	C	T		Haringtonhippus	Transition
5493	5511	C	T	T		Hippidion	Transition
5496	5514	G	A	G		Haringtonhippus	Transition
5523	5541	T	C	C		Hippidion	Transition
5532	5550	C	T	T		Hippidion	Transition
5574	5592	G	A	A		Hippidion	Transition
5586	5604	T	T	C		Equus	Transition
5622	5640	T	C	T		Haringtonhippus	Transition
5688	5706	C	T	C		Haringtonhippus	Transition
5772	5790	G	A	G		Haringtonhippus	Transition
5787	5805	C	C	T		Equus	Transition
5794	5812	C	C	T		Equus	Transition
5820	5838	C	T	T		Hippidion	Transition
5841	5859	C	T	T		Hippidion	Transition
5844	5862	T	C	C		Hippidion	Transition
5908	5926	T	C	C		Hippidion	Transition
5916	5934	C	C	T		Equus	Transition
6000	6018	A	T	T		Hippidion	Transversion
6009	6027	T	T	C		Equus	Transition
6051	6069	C	T	T		Hippidion	Transition
6108	6126	G	A	A		Hippidion	Transition
6174	6192	A	A	G		Equus	Transition
6192	6210	A	G	A		Haringtonhippus	Transition
6204	6222	C	T	C		Haringtonhippus	Transition
6210	6228	G	A	A		Hippidion	Transition
6219	6237	C	T	C		Haringtonhippus	Transition
6228	6246	C	C	T		Equus	Transition
6240	6258	C	T	T		Hippidion	Transition
6288	6306	T	T	C		Equus	Transition
6351	6369	G	A	A		Hippidion	Transition
6357	6375	T	T	C		Equus	Transition
6387	6405	A	G	A		Haringtonhippus	Transition
6393	6411	C	T	C		Haringtonhippus	Transition
6396	6414	T	C	C		Hippidion	Transition
6400	6418	C	T	T		Hippidion	Transition
6429	6447	T	C	C		Hippidion	Transition
6432	6450	T	C	C		Hippidion	Transition
6459	6477	C	T	T		Hippidion	Transition
6513	6531	A	G	A		Haringtonhippus	Transition
6519	6537	C	T	C		Haringtonhippus	Transition
6525	6543	T	C	C		Hippidion	Transition
6612	6630	G	A	A		Hippidion	Transition
6618	6636	G	A	A		Hippidion	Transition
6630	6648	A	G	A		Haringtonhippus	Transition
6645	6663	G	A	A		Hippidion	Transition
6657	6675	C	T	C		Haringtonhippus	Transition
6666	6684	G	A	A		Hippidion	Transition
6726	6744	C	T	C		Haringtonhippus	Transition
6760	6778	T	C	C		Hippidion	Transition
6765	6783	A	G	A		Haringtonhippus	Transition
6777	6795	T	C	T		Haringtonhippus	Transition
6825	6843	C	T	C		Haringtonhippus	Transition
6831	6849	G	T	T		Hippidion	Transversion
6858	6876	T	C	C		Hippidion	Transition
6882	6900	G	A	A		Hippidion	Transition
6897	6915	C	T	C		Haringtonhippus	Transition
6972	6990	T	C	C		Hippidion	Transition
7056	7074	T	C	C		Hippidion	Transition
7110	7128	T	T	A		Equus	Transversion
7155	7173	C	T	T		Hippidion	Transition
7173	7191	T	T	C		Equus	Transition
7182	7200	A	G	A		Haringtonhippus	Transition
7183	7201	T	T	C		Equus	Transition
7195	7213	C	T	T		Hippidion	Transition
7200	7218	T	C	C		Hippidion	Transition
7269	7287	T	C	T		Haringtonhippus	Transition
7293	7311	A	G	A		Haringtonhippus	Transition
7356	7374	A	G	A		Haringtonhippus	Transition
7392	7410	C	T	C		Haringtonhippus	Transition
7410	7428	T	C	C		Hippidion	Transition
7446	7464	G	A	A		Hippidion	Transition
7452	7470	C	T	T		Hippidion	Transition
7497	7515	T	T	C		Equus	Transition
7515	7533	C	T	C		Haringtonhippus	Transition
7530	7548	C	T	C		Haringtonhippus	Transition
7545	7563	T	C	C		Hippidion	Transition
7549	7567	T	C	C		Hippidion	Transition
7557	7575	G	A	A		Hippidion	Transition
7587	7605	C	T	T		Hippidion	Transition
7620	7638	C	T	T		Hippidion	Transition
7659	7677	T	C	C		Hippidion	Transition
7684	7702	C	T	C		Haringtonhippus	Transition
7813	7833	C	C	T		Equus	Transition
7815	7835	G	A	G		Haringtonhippus	Transition
7831	7851	C	T	T		Hippidion	Transition
7833	7853	C	A	T		All	Multiple
7839	7859	C	C	T		Equus	Transition
7842	7862	T	T	C		Equus	Transition
7844	7864	C	T	T		Hippidion	Transition
7848	7868	G	A	A		Hippidion	Transition
7854	7874	T	C	C		Hippidion	Transition
7871	7891	C	T	T		Hippidion	Transition
7872	7892	A	G	A		Haringtonhippus	Transition
7890	7910	G	A	A		Hippidion	Transition
7911	7931	T	C	C		Hippidion	Transition
7918	7938	A	G	G		Hippidion	Transition
7934	7954	C	T	T		Hippidion	Transition
7944	7964	T	C	C		Hippidion	Transition
7982	8002	T	C	C		Hippidion	Transition
8018	8038	C	T	T		Hippidion	Transition
8025	8045	A	C	A		Haringtonhippus	Transversion
8123	8143	G	G	A		Equus	Transition
8135	8155	G	A	A		Hippidion	Transition
8150	8170	T	T	C		Equus	Transition
8159	8179	A	G	A		Haringtonhippus	Transition
8180	8200	T	T	C		Equus	Transition
8201	8221	C	C	T		Equus	Transition
8213	8233	T	C	C		Hippidion	Transition
8243	8263	G	A	A		Hippidion	Transition
8258	8278	G	A	A		Hippidion	Transition
8276	8296	A	G	A		Haringtonhippus	Transition
8285	8305	C	T	C		Haringtonhippus	Transition
8307	8327	C	A	A		Hippidion	Transversion
8309	8329	A	G	A		Haringtonhippus	Transition
8319	8339	C	T	C		Haringtonhippus	Transition
8324	8344	G	A	A		Hippidion	Transition
8326	8346	T	C	C		Hippidion	Transition
8435	8455	T	C	C		Hippidion	Transition
8450	8470	C	T	T		Hippidion	Transition
8456	8476	C	T	T		Hippidion	Transition
8534	8554	C	T	T		Hippidion	Transition
8573	8593	G	G	A		Equus	Transition
8588	8608	G	A	A		Hippidion	Transition
8639	8659	C	T	C		Haringtonhippus	Transition
8642	8662	T	C	C		Hippidion	Transition
8659	8679	T	C	C		Hippidion	Transition
8671	8691	T	C	C		Hippidion	Transition
8677	8697	G	A	A		Hippidion	Transition
8686	8706	C	T	C		Haringtonhippus	Transition
8713	8733	A	G	A		Haringtonhippus	Transition
8774	8794	A	A	G		Equus	Transition
8899	8919	C	T	T		Hippidion	Transition
8923	8943	T	C	C		Hippidion	Transition
8929	8949	C	T	T		Hippidion	Transition
8953	8973	C	T	C		Haringtonhippus	Transition
8962	8982	G	A	A		Hippidion	Transition
8977	8997	G	A	A		Hippidion	Transition
8978	8998	T	C	C		Hippidion	Transition
8983	9003	T	C	C		Hippidion	Transition
8998	9018	T	C	C		Hippidion	Transition
9013	9033	T	C	C		Hippidion	Transition
9023	9043	T	C	C		Hippidion	Transition
9055	9075	A	C	C		Hippidion	Transversion
9076	9096	T	C	C		Hippidion	Transition
9139	9159	T	C	C		Hippidion	Transition
9154	9174	T	T	C		Equus	Transition
9274	9294	T	C	C		Hippidion	Transition
9322	9342	T	C	C		Hippidion	Transition
9331	9351	T	C	C		Hippidion	Transition
9343	9363	T	C	C		Hippidion	Transition
9373	9393	C	T	C		Haringtonhippus	Transition
9379	9399	A	C	C		Hippidion	Transversion
9382	9402	T	C	C		Hippidion	Transition
9409	9429	T	C	T		Haringtonhippus	Transition
9427	9447	T	C	C		Hippidion	Transition
9521	9542	T	C	C		Hippidion	Transition
9576	9597	T	C	C		Hippidion	Transition
9582	9603	G	G	A		Equus	Transition
9584	9605	C	T	C		Haringtonhippus	Transition
9587	9608	C	T	T		Hippidion	Transition
9605	9626	C	A	A		Hippidion	Transversion
9659	9680	G	A	A		Hippidion	Transition
9761	9782	C	T	T		Hippidion	Transition
9763	9784	C	T	T		Hippidion	Transition
9776	9797	C	T	C		Haringtonhippus	Transition
9795	9816	G	A	A		Hippidion	Transition
9816	9837	A	T	A		Haringtonhippus	Transversion
9828	9849	T	C	C		Hippidion	Transition
9839	9860	C	T	T		Hippidion	Transition
9861	9883	C	T	C		Haringtonhippus	Transition
9897	9919	T	A	A		Hippidion	Transversion
9932	9954	C	T	T		Hippidion	Transition
9935	9957	C	T	T		Hippidion	Transition
9938	9960	T	T	C		Equus	Transition
9951	9973	A	T	A		Haringtonhippus	Transversion
9989	10011	T	C	C		Hippidion	Transition
10026	10048	C	T	C		Haringtonhippus	Transition
10046	10068	G	A	A		Hippidion	Transition
10059	10081	C	T	C		Haringtonhippus	Transition
10067	10089	T	C	C		Hippidion	Transition
10139	10161	G	A	A		Hippidion	Transition
10154	10176	G	A	A		Hippidion	Transition
10166	10188	T	C	T		Haringtonhippus	Transition
10229	10251	G	A	A		Hippidion	Transition
10251	10273	G	T	G		Haringtonhippus	Transversion
10271	10293	C	A	A		Hippidion	Transversion
10273	10295	T	C	C		Hippidion	Transition
10291	10313	T	C	C		Hippidion	Transition
10298	10320	C	T	C		Haringtonhippus	Transition
10315	10337	C	T	C		Haringtonhippus	Transition
10330	10352	T	A	A		Hippidion	Transversion
10357	10379	C	T	C		Haringtonhippus	Transition
10364	10386	T	C	C		Hippidion	Transition
10486	10508	C	T	C		Haringtonhippus	Transition
10489	10511	T	T	C		Equus	Transition
10492	10514	T	T	C		Equus	Transition
10494	10516	C	T	C		Haringtonhippus	Transition
10495	10517	T	T	C		Equus	Transition
10510	10532	T	C	T		Haringtonhippus	Transition
10564	10586	T	T	C		Equus	Transition
10582	10604	G	A	A		Hippidion	Transition
10585	10607	C	C	T		Equus	Transition
10588	10610	G	A	A		Hippidion	Transition
10606	10628	C	T	C		Haringtonhippus	Transition
10618	10640	T	C	C		Hippidion	Transition
10639	10661	G	A	A		Hippidion	Transition
10732	10754	T	C	C		Hippidion	Transition
10735	10757	A	G	A		Haringtonhippus	Transition
10753	10775	T	C	C		Hippidion	Transition
10765	10787	T	T	C		Equus	Transition
10781	10803	A	G	A		Haringtonhippus	Transition
10807	10829	G	A	A		Hippidion	Transition
10816	10838	A	G	A		Haringtonhippus	Transition
10846	10868	T	C	C		Hippidion	Transition
10864	10886	C	C	T		Equus	Transition
10948	10970	C	A	A		Hippidion	Transversion
10960	10982	C	T	C		Haringtonhippus	Transition
10975	10997	G	G	A		Equus	Transition
11077	11099	T	C	C		Hippidion	Transition
11090	11112	C	T	C		Haringtonhippus	Transition
11149	11171	A	G	A		Haringtonhippus	Transition
11161	11183	T	C	C		Hippidion	Transition
11180	11202	T	C	C		Hippidion	Transition
11239	11261	C	T	C		Haringtonhippus	Transition
11272	11294	G	A	A		Hippidion	Transition
11284	11306	G	A	A		Hippidion	Transition
11285	11307	T	C	T		Haringtonhippus	Transition
11303	11325	C	T	C		Haringtonhippus	Transition
11341	11363	G	A	A		Hippidion	Transition
11374	11396	C	T	T		Hippidion	Transition
11422	11444	C	T	C		Haringtonhippus	Transition
11446	11468	C	A	A		Hippidion	Transversion
11465	11487	T	C	C		Hippidion	Transition
11467	11489	T	C	C		Hippidion	Transition
11485	11507	A	T	A		Haringtonhippus	Transversion
11507	11529	A	G	G		Hippidion	Transition
11525	11547	G	A	A		Hippidion	Transition
11530	11552	C	C	T		Equus	Transition
11548	11570	A	T	A		Haringtonhippus	Transversion
11631	11653	G	A	A		Hippidion	Transition
11639	11661	C	C	T		Equus	Transition
11696	11718	A	G	A		Haringtonhippus	Transition
11700	11722	G	A	A		Hippidion	Transition
11800	11824	C	T	C		Haringtonhippus	Transition
11815	11839	G	A	A		Hippidion	Transition
11824	11848	G	A	A		Hippidion	Transition
11842	11866	G	A	A		Hippidion	Transition
11848	11872	G	G	A		Equus	Transition
11859	11883	T	C	C		Hippidion	Transition
11860	11884	T	C	C		Hippidion	Transition
11885	11909	C	T	C		Haringtonhippus	Transition
11927	11951	G	A	A		Hippidion	Transition
11948	11972	T	C	C		Hippidion	Transition
12004	12028	T	C	C		Hippidion	Transition
12008	12032	T	C	C		Hippidion	Transition
12010	12034	G	A	A		Hippidion	Transition
12022	12046	T	C	C		Hippidion	Transition
12026	12050	T	C	C		Hippidion	Transition
12037	12061	C	T	C		Haringtonhippus	Transition
12119	12143	C	T	T		Hippidion	Transition
12133	12157	C	T	T		Hippidion	Transition
12136	12160	C	T	T		Hippidion	Transition
12142	12166	C	T	C		Haringtonhippus	Transition
12158	12182	G	A	A		Hippidion	Transition
12244	12268	T	A	A		Hippidion	Transversion
12257	12281	C	T	T		Hippidion	Transition
12286	12310	T	C	C		Hippidion	Transition
12343	12367	C	T	C		Haringtonhippus	Transition
12349	12373	T	C	C		Hippidion	Transition
12352	12376	A	G	A		Haringtonhippus	Transition
12353	12377	C	T	T		Hippidion	Transition
12374	12398	T	C	C		Hippidion	Transition
12421	12445	C	T	C		Haringtonhippus	Transition
12436	12460	G	A	A		Hippidion	Transition
12550	12574	C	T	C		Haringtonhippus	Transition
12572	12596	T	C	C		Hippidion	Transition
12597	12621	T	C	C		Hippidion	Transition
12601	12625	T	C	C		Hippidion	Transition
12616	12640	G	A	A		Hippidion	Transition
12634	12658	C	T	C		Haringtonhippus	Transition
12670	12694	T	T	C		Equus	Transition
12733	12757	T	T	C		Equus	Transition
12757	12781	G	G	A		Equus	Transition
12803	12827	A	T	A		Haringtonhippus	Transversion
12814	12838	G	G	A		Equus	Transition
12838	12862	T	T	C		Equus	Transition
12937	12961	T	T	C		Equus	Transition
12955	12979	T	T	C		Equus	Transition
12961	12985	T	C	C		Hippidion	Transition
12970	12994	T	C	C		Hippidion	Transition
13021	13045	T	T	C		Equus	Transition
13036	13060	T	C	C		Hippidion	Transition
13042	13066	C	T	T		Hippidion	Transition
13048	13072	T	C	C		Hippidion	Transition
13075	13099	C	T	C		Haringtonhippus	Transition
13090	13114	T	C	C		Hippidion	Transition
13095	13119	C	T	T		Hippidion	Transition
13104	13128	T	C	C		Hippidion	Transition
13111	13135	T	C	C		Hippidion	Transition
13159	13183	C	T	T		Hippidion	Transition
13165	13189	C	T	C		Haringtonhippus	Transition
13177	13201	A	G	A		Haringtonhippus	Transition
13194	13218	G	A	A		Hippidion	Transition
13195	13219	T	C	T		Haringtonhippus	Transition
13208	13232	T	A	A		Hippidion	Transversion
13238	13262	G	A	A		Hippidion	Transition
13260	13284	C	T	T		Hippidion	Transition
13265	13289	G	A	A		Hippidion	Transition
13266	13290	C	T	T		Hippidion	Transition
13348	13372	T	C	C		Hippidion	Transition
13390	13414	T	C	C		Hippidion	Transition
13409	13433	A	A	T		Equus	Transversion
13465	13489	T	C	C		Hippidion	Transition
13499	13523	T	A	A		Hippidion	Transversion
13512	13536	C	T	T		Hippidion	Transition
13540	13564	C	A	A		Hippidion	Transversion
13543	13567	T	C	T		Haringtonhippus	Transition
13546	13570	C	T	C		Haringtonhippus	Transition
13558	13582	C	T	C		Haringtonhippus	Transition
13569	13593	G	C	C		Hippidion	Transversion
13579	13603	A	G	A		Haringtonhippus	Transition
13580	13604	T	C	C		Hippidion	Transition
13582	13606	A	T	A		Haringtonhippus	Transversion
13619	13643	G	A	A		Hippidion	Transition
13632	13656	T	C	C		Hippidion	Transition
13677	13701	C	T	C		Haringtonhippus	Transition
13697	13721	C	T	T		Hippidion	Transition
13731	13755	G	A	A		Hippidion	Transition
13757	13781	C	T	T		Hippidion	Transition
13762	13786	C	T	T		Hippidion	Transition
13765	13789	G	A	A		Hippidion	Transition
13776	13800	T	T	C		Equus	Transition
13791	13815	T	C	C		Hippidion	Transition
13793	13817	A	G	G		Hippidion	Transition
13797	13821	G	A	A		Hippidion	Transition
13809	13833	T	C	C		Hippidion	Transition
13826	13850	A	C	A		Haringtonhippus	Transversion
13855	13879	G	A	G		Haringtonhippus	Transition
13899	13923	C	T	C		Haringtonhippus	Transition
13920	13944	T	C	C		Hippidion	Transition
13944	13968	G	A	A		Hippidion	Transition
13962	13986	G	A	A		Hippidion	Transition
13985	14009	T	C	T		Haringtonhippus	Transition
14019	14043	T	C	C		Hippidion	Transition
14070	14094	A	G	A		Haringtonhippus	Transition
14082	14106	T	A	A		Hippidion	Transversion
14097	14121	C	T	C		Haringtonhippus	Transition
14168	14192	C	T	T		Hippidion	Transition
14217	14241	A	G	A		Haringtonhippus	Transition
14247	14271	C	T	C		Haringtonhippus	Transition
14313	14337	C	T	C		Haringtonhippus	Transition
14463	14487	T	C	C		Hippidion	Transition
14478	14502	T	C	C		Hippidion	Transition
14481	14505	G	A	A		Hippidion	Transition
14508	14532	T	C	C		Hippidion	Transition
14532	14556	C	T	T		Hippidion	Transition
14539	14563	C	A	A		Hippidion	Transversion
14541	14565	C	T	C		Haringtonhippus	Transition
14542	14566	C	T	C		Haringtonhippus	Transition
14550	14574	C	T	C		Haringtonhippus	Transition
14643	14667	T	A	A		Hippidion	Transversion
14700	14724	C	T	C		Haringtonhippus	Transition
14706	14730	C	T	C		Haringtonhippus	Transition
14718	14742	G	A	A		Hippidion	Transition
14721	14745	C	C	T		Equus	Transition
14724	14748	C	C	T		Equus	Transition
14778	14802	C	A	A		Hippidion	Transversion
14799	14823	G	A	A		Hippidion	Transition
14841	14865	T	T	C		Equus	Transition
14872	14896	G	A	A		Hippidion	Transition
14874	14898	C	T	C		Haringtonhippus	Transition
14895	14919	T	C	C		Hippidion	Transition
14899	14923	C	T	C		Haringtonhippus	Transition
14908	14932	A	G	A		Haringtonhippus	Transition
14982	15006	C	T	C		Haringtonhippus	Transition
14985	15009	G	C	T		All	Multiple
14991	15015	C	T	T		Hippidion	Transition
15042	15066	T	T	C		Equus	Transition
15045	15069	C	T	C		Haringtonhippus	Transition
15072	15096	T	C	C		Hippidion	Transition
15090	15114	G	A	A		Hippidion	Transition
15094	15118	T	T	C		Equus	Transition
15166	15190	T	C	C		Hippidion	Transition
15169	15193	C	T	T		Hippidion	Transition
15183	15207	G	A	A		Hippidion	Transition
15189	15213	A	T	A		Haringtonhippus	Transversion
15225	15249	T	A	A		Hippidion	Transversion
15237	15261	T	T	C		Equus	Transition
15267	15291	C	T	C		Haringtonhippus	Transition
15276	15300	T	C	C		Hippidion	Transition
15306	15330	G	A	A		Hippidion	Transition
15311	15335	C	A	A		Hippidion	Transversion
15346	15370	C	A	A		Hippidion	Transversion
15358	15382	C	T	T		Hippidion	Transition
15384	15409	T	C	C		Hippidion	Transition
15425	15450	G	A	A		Hippidion	Transition
15447	15472	G	A	A		Hippidion	Transition
15470	15495	C	T	T		Hippidion	Transition
15471	15496	C	T	T		Hippidion	Transition
15485	15510	A	G	G		Hippidion	Transition
15493	15518	C	T	T		Hippidion	Transition
15508	15533	C	C	T		Equus	Transition
15530	15555	T	G	C		All	Multiple
15552.1	15578	-	A	-		Haringtonhippus	Insertion
15567.1	15594	-	A	-		Haringtonhippus	Insertion
15571	15598	G	A	A		Hippidion	Transition
15574.1	15602	C	-	-		Hippidion	Insertion
15922	15952	G	A	A		Hippidion	Transition
15942	15972	T	C	C		Hippidion	Transition
15944	15974	-	C	C		Hippidion	Deletion
15984	16015	G	T	T		Hippidion	Transversion
15985	16016	G	T	T		Hippidion	Transversion
15997	16028	C	G	G		Hippidion	Transversion
16110	16142	A	T	A		Haringtonhippus	Transversion
16382	16176	-	T	T		Hippidion	Deletion
16390	16184	C	T	T		Hippidion	Transition
16396	16190	C	T	T		Hippidion	Transition
16416	16211	G	G	A		Equus	Transition
16424	16219	C	T	C		Haringtonhippus	Transition
16433	16228	T	C	T		Haringtonhippus	Transition
16475	16270	-	A	A		Hippidion	Deletion
16485	16280	A	G	A		Haringtonhippus	Transition
16488	16283	T	C	C		Hippidion	Transition
16503	16298	T	C	C		Hippidion	Transition
16505	16300	T	C	C		Hippidion	Transition
16547	16344	G	A	A		Hippidion	Transition
16548	16345	G	A	A		Hippidion	Transition
16549	16346	C	T	C		Haringtonhippus	Transition
16550	16347	G	A	A		Hippidion	Transition
16659	16462	T	C	C		Hippidion	Transition

## Sheet: Appendix 1-Table2-Source data1b
Position in horse reference mtDNA	Position in mtDNA data set 6	Base state				MS272 matches
		Hippidion	Haringtonhippus	Equus	MS272_published
163	165	C	C	T	T	Equus
192	194	T	G	A	A	Equus
210	212	C	C	T	T	Equus
396	400	G	G	A	A	Equus
580	584	A	T	A	T	Haringtonhippus
829	833	C	T	C	T	Haringtonhippus
1173	1178	C	T	C	T	Haringtonhippus
1320	1329	A	G	A	G	Haringtonhippus
1345	1355	G	C	G	C	Haringtonhippus
1347	1357	A	T	A	T	Haringtonhippus
1405	1415	C	T	C	T	Haringtonhippus
1493	1503	A	G	A	G	Haringtonhippus
1514	1525	C	T	C	T	Haringtonhippus
1605	1616	G	A	G	A	Haringtonhippus
1607	1619	T	C	T	C	Haringtonhippus
1638	1650	A	C	A	C	Haringtonhippus
1665	1677	C	T	C	T	Haringtonhippus
1674	1686	C	T	C	T	Haringtonhippus
1713	1725	A	G	A	G	Haringtonhippus
1830	1843	T	C	T	C	Haringtonhippus
1841	1854	C	T	C	T	Haringtonhippus
2202	2217	T	C	T	C	Haringtonhippus
2221	2237	T	T	A	A	Equus
2260	2276	T	C	T	C	Haringtonhippus
2999	3016	C	T	C	T	Haringtonhippus
3073	3090	A	T	A	T	Haringtonhippus
3079	3096	A	G	A	G	Haringtonhippus
3142	3159	C	T	C	T	Haringtonhippus
3205	3222	A	C	T	C	Haringtonhippus
3412	3429	A	G	A	G	Haringtonhippus
3436	3453	A	G	A	G	Haringtonhippus
3466	3483	C	T	C	T	Haringtonhippus
3544	3561	T	C	T	C	Haringtonhippus
3607	3624	A	G	A	G	Haringtonhippus
3741	3758	C	T	C	T	Haringtonhippus
3799	3816	C	T	C	T	Haringtonhippus
4015	4032	C	T	C	T	Haringtonhippus
4017	4034	A	G	A	G	Haringtonhippus
4104	4121	C	A	C	A	Haringtonhippus
4405	4422	A	C	A	C	Haringtonhippus
4446	4463	C	T	C	T	Haringtonhippus
4566	4583	A	G	A	G	Haringtonhippus
4617	4634	A	T	A	T	Haringtonhippus
4651	4668	C	T	C	T	Haringtonhippus
4756	4773	A	G	A	G	Haringtonhippus
4925	4942	T	C	T	C	Haringtonhippus
4941	4958	C	T	C	T	Haringtonhippus
4947	4964	C	T	C	T	Haringtonhippus
4989	5006	A	T	A	T	Haringtonhippus
5458	5476	C	T	C	T	Haringtonhippus
5460	5478	A	G	A	G	Haringtonhippus
5478	5496	T	C	T	C	Haringtonhippus
5496	5514	G	A	G	A	Haringtonhippus
5622	5640	T	C	T	C	Haringtonhippus
5688	5706	C	T	C	T	Haringtonhippus
5772	5790	G	A	G	A	Haringtonhippus
6192	6210	A	G	A	G	Haringtonhippus
6204	6222	C	T	C	T	Haringtonhippus
6219	6237	C	T	C	T	Haringtonhippus
6387	6405	A	G	A	G	Haringtonhippus
6393	6411	C	T	C	T	Haringtonhippus
6513	6531	A	G	A	G	Haringtonhippus
6519	6537	C	T	C	T	Haringtonhippus
6630	6648	A	G	A	G	Haringtonhippus
6657	6675	C	T	C	T	Haringtonhippus
6726	6744	C	T	C	T	Haringtonhippus
6765	6783	A	G	A	G	Haringtonhippus
6777	6795	T	C	T	C	Haringtonhippus
6825	6843	C	T	C	T	Haringtonhippus
6897	6915	C	T	C	T	Haringtonhippus
7182	7200	A	G	A	G	Haringtonhippus
7269	7287	T	C	T	C	Haringtonhippus
7293	7311	A	G	A	G	Haringtonhippus
7356	7374	A	G	A	G	Haringtonhippus
7392	7410	C	T	C	T	Haringtonhippus
7515	7533	C	T	C	T	Haringtonhippus
7530	7548	C	T	C	T	Haringtonhippus
7684	7702	C	T	C	T	Haringtonhippus
7815	7835	G	A	G	A	Haringtonhippus
7833	7853	C	A	T	A	Haringtonhippus
7872	7892	A	G	A	G	Haringtonhippus
8025	8045	A	C	A	C	Haringtonhippus
8159	8179	A	G	A	G	Haringtonhippus
8276	8296	A	G	A	G	Haringtonhippus
8285	8305	C	T	C	T	Haringtonhippus
8309	8329	A	G	A	G	Haringtonhippus
8639	8659	C	T	C	T	Haringtonhippus
8686	8706	C	T	C	T	Haringtonhippus
8713	8733	A	G	A	G	Haringtonhippus
8953	8973	C	T	C	T	Haringtonhippus
9373	9393	C	T	C	T	Haringtonhippus
9409	9429	T	C	T	C	Haringtonhippus
9584	9605	C	T	C	T	Haringtonhippus
9776	9797	C	T	C	T	Haringtonhippus
9816	9837	A	T	A	T	Haringtonhippus
9861	9883	C	T	C	T	Haringtonhippus
9951	9973	A	T	A	T	Haringtonhippus
10026	10048	C	T	C	T	Haringtonhippus
10059	10081	C	T	C	T	Haringtonhippus
10166	10188	T	C	T	C	Haringtonhippus
10251	10273	G	T	G	T	Haringtonhippus
10315	10337	C	T	C	T	Haringtonhippus
10357	10379	C	T	C	T	Haringtonhippus
10489	10511	T	T	C	C	Equus
10492	10514	T	T	C	C	Equus
10495	10517	T	T	C	C	Equus
10564	10586	T	T	C	C	Equus
10585	10607	C	C	T	T	Equus
10765	10787	T	T	C	C	Equus
10864	10886	C	C	T	T	Haringtonhippus
11303	11325	C	T	C	T	Equus
11422	11444	C	T	C	T	Haringtonhippus
11485	11507	A	T	A	T	Haringtonhippus
11548	11570	A	T	A	T	Haringtonhippus
11696	11718	A	G	A	G	Haringtonhippus
11800	11824	C	T	C	T	Haringtonhippus
12634	12658	C	T	C	T	Haringtonhippus
12670	12694	T	T	C	C	Equus
12733	12757	T	T	C	C	Equus
12803	12827	A	T	A	T	Haringtonhippus
13075	13099	C	T	C	T	Haringtonhippus
13165	13189	C	T	C	T	Haringtonhippus
13177	13201	A	G	A	G	Haringtonhippus
13195	13219	T	C	T	C	Haringtonhippus
13543	13567	T	C	T	C	Haringtonhippus
13546	13570	C	T	C	T	Haringtonhippus
13579	13603	A	G	A	G	Haringtonhippus
13582	13606	A	T	A	T	Haringtonhippus
13677	13701	C	T	C	T	Haringtonhippus
14247	14271	C	T	C	T	Haringtonhippus
14313	14337	C	T	C	T	Haringtonhippus
14721	14745	C	C	T	T	Equus
14724	14748	C	C	T	T	Equus
14874	14898	C	T	C	T	Haringtonhippus
14982	15006	C	T	C	T	Haringtonhippus
14985	15009	G	C	T	C	Haringtonhippus
15045	15069	C	T	C	T	Haringtonhippus
15189	15213	A	T	A	T	Haringtonhippus
15267	15291	C	T	C	T	Haringtonhippus
16485	16280	A	G	A	G	Haringtonhippus
