# Supplementary material for: A new genus of horse from Pleistocene North America
Source: eLife. 2017 Nov 28;6:e29944. doi: 10.7554/eLife.29944 (PMC5705217; doi:10.7554/eLife.29944)
Supplement: Appendix 2—table 4—source data 1. [file elife-29944-app2-table4-data1.xlsx]

## Sheet: Appendix 2-Table4-Source data 1
	Chromosome	chr1	chr2	chr3	chr4	chr5	chr6	chr7	chr8	chr9	chr10	chr11	chr12	chr13	chr14	chr15	chr16	chr17	chr18	chr19	chr20	chr21	chr22	chr23	chr24	chr25	chr26	chr27	chr28	chr29	chr30	chr31	chrX	Genome
	Sample | Length	185838109	120857687	119479920	108569075	99680356	84719076	98542428	94057673	83561422	83980604	61308211	33091231	42578167	93904894	91571448	87365405	80757907	82527541	59975221	64166202	57723302	49946797	55726280	46749900	39536964	41866177	39960074	46177339	33672925	30062385	24984650	124114077	2367053447
Reads mapped	AF037	39471	25354	25096	22333	21314	17760	20484	28016	18574	16883	13658	7102	11439	19900	19468	19149	15964	16435	12524	12940	11842	11279	11091	10046	8505	8047	8369	9795	7053	6211	5323	12670	494095
	JK166	71495	46678	45591	41455	39542	32455	36998	53915	34428	30946	24844	13363	20131	36836	35064	34193	30185	31440	23061	23845	22065	19720	20819	17914	15282	15743	16159	17953	13379	11415	9923	45238	932075
	JK167	72807	47509	46802	41955	40724	33483	38045	57069	35157	31426	25636	13959	20783	37608	35867	35347	30677	31402	23553	24815	22414	20212	21245	18482	16175	15901	16729	17894	13326	11269	10136	45560	953967
	JK207	86026	54867	53827	48629	47021	38200	44299	68923	40404	36445	30070	16130	25269	42960	42115	40414	34475	35652	26530	28541	25676	24005	24745	21738	18492	17813	19814	21052	15542	12886	11673	52944	1107177
	JK260	26170	17108	16678	15076	14365	11906	13750	18950	12415	11219	9141	5008	7794	13515	12790	12636	10964	11062	8546	8827	7914	7257	7696	6741	5693	5674	5635	6421	4906	3979	3651	16931	340418
	JK276	22294	14573	13992	12700	12116	10121	11654	16532	10038	9535	7838	4256	6429	11104	10836	10581	9243	9074	7033	7088	6762	6485	6224	5648	4964	4657	4751	5669	3975	3426	3123	13688	286409
	MS341	7815	5306	5019	4768	4460	3559	4064	5320	3854	3349	2669	1325	1969	4015	4058	3914	3591	3481	2571	2627	2602	2060	2228	1907	1644	1875	1780	2000	1449	1249	1054	2688	100270
	MS349	17889	11832	11771	10545	9788	8119	9271	11971	8825	7743	6181	3158	4926	9285	8768	8691	7703	7900	5833	5901	5593	4956	5090	4544	3874	3890	3909	4527	3203	2894	2550	5806	226936
	MS439	5815	3894	3961	3425	3329	2677	3068	3918	2780	2514	1999	985	1586	3211	2850	2825	2594	2715	1987	1924	1902	1612	1798	1481	1244	1259	1340	1403	1079	927	859	3924	76885
	PH008	63680	41283	40121	36040	34401	28902	32546	43939	29420	26858	22578	11492	18132	32364	31143	30836	25794	26785	20188	21465	18997	18355	18134	16505	14093	13330	13113	15800	11705	9920	9020	38399	815338
	PH013	103310	68125	64954	56634	55968	46928	53860	73650	46628	43874	39272	19617	31467	51355	50717	49916	40026	40830	31742	34305	30165	31808	28546	27219	24141	20951	21143	25996	18451	15841	14259	60344	1322042
	PH014	10966	7143	6915	6298	5906	4882	5554	7638	5169	4706	3689	2019	3044	5536	5377	5295	4598	4717	3545	3732	3344	3062	3232	2867	2266	2344	2340	2630	2021	1752	1482	3365	137434
	PH015	49516	32706	30907	26286	26127	22087	26057	39749	21527	20902	19740	10378	16182	24460	23634	24050	17942	18977	14563	16461	14185	15595	13252	13253	12070	9700	9747	12373	8607	7390	6755	14437	619615
	PH021	19823	13115	12218	10506	10471	8733	10144	14492	8525	8239	7800	4346	6673	9306	9454	9567	7026	7456	5681	6446	5536	6295	5225	5232	4674	3811	3926	4956	3483	2882	2659	10849	249549
	PH023	35571	23266	22641	20039	19148	15951	18646	25927	16422	15228	12870	6563	10443	18128	17700	17188	14249	14932	11195	11797	10821	10490	10116	9268	7795	7560	7471	8901	6513	5401	4875	21902	459017
	PH036	55810	36800	34315	28844	28612	24676	29395	41809	23872	23725	22887	12136	19253	26511	26525	26886	19290	20430	15693	18054	15670	18048	14675	14941	13856	10530	10856	14087	9496	8030	7423	29898	703033
	PH047	29598	19068	18696	16089	15659	13365	15002	21634	13191	12549	11100	5957	8919	14645	14491	14005	11369	11650	8969	9757	8590	8823	8235	7780	6714	5863	5868	7393	5163	4481	3985	17347	375955
Relative mapping frequency	AF037	0.000212395	0.000209784	0.000210044	0.000205703	0.000213823	0.000209634	0.00020787	0.00029786	0.00022228	0.000201035	0.000222776	0.000214619	0.000268659	0.000211917	0.000212599	0.000219183	0.000197677	0.000199146	0.00020882	0.000201664	0.000205151	0.00022582	0.000199026	0.000214888	0.000215115	0.000192208	0.000209434	0.000212117	0.000209456	0.000206604	0.000213051	0.000102084	0.000208738
	JK166	0.000384717	0.000386223	0.000381579	0.000381831	0.000396688	0.00038309	0.000375452	0.000573212	0.000412008	0.00036849	0.000405231	0.000403823	0.000472801	0.000392269	0.000382914	0.000391379	0.000373771	0.000380964	0.000384509	0.000371613	0.000382255	0.00039482	0.000373594	0.000383188	0.000386524	0.000376031	0.000404379	0.000388784	0.000397322	0.00037971	0.000397164	0.000364487	0.00039377
	JK167	0.000391776	0.000393099	0.000391714	0.000386436	0.000408546	0.000395224	0.000386077	0.000606745	0.000420732	0.000374205	0.00041815	0.000421834	0.000488114	0.00040049	0.000391683	0.000404588	0.000379864	0.000380503	0.000392712	0.00038673	0.000388301	0.000404671	0.000381238	0.000395338	0.000409111	0.000379805	0.000418643	0.000387506	0.000395748	0.000374854	0.000405689	0.000367082	0.000403019
	JK207	0.000462908	0.00045398	0.000450511	0.000447908	0.000471718	0.000450902	0.000449542	0.000732774	0.000483525	0.000433969	0.000490473	0.00048744	0.000593473	0.000457484	0.000459914	0.000462586	0.000426893	0.000432001	0.000442349	0.000444798	0.000444812	0.000480611	0.000444045	0.000464985	0.000467714	0.000425475	0.000495845	0.000455895	0.000461558	0.000428642	0.000467207	0.000426575	0.000467745
	JK260	0.000140821	0.000141555	0.000139588	0.000138861	0.000144111	0.000140535	0.000139534	0.000201472	0.000148573	0.00013359	0.000149099	0.000151339	0.000183052	0.000143922	0.000139672	0.000144634	0.000135764	0.00013404	0.000142492	0.000137565	0.000137102	0.000145295	0.000138104	0.000144193	0.000143992	0.000135527	0.000141016	0.000139051	0.000145696	0.000132358	0.00014613	0.000136415	0.000143815
	JK276	0.000119965	0.00012058	0.000117108	0.000116976	0.000121549	0.000119465	0.000118264	0.000175765	0.000120127	0.000113538	0.000127846	0.000128614	0.000150993	0.000118247	0.000118334	0.000121112	0.000114453	0.000109951	0.000117265	0.000110463	0.000117145	0.000129838	0.000111689	0.000120813	0.000125553	0.000111235	0.000118894	0.000122766	0.000118047	0.000113963	0.000124997	0.000110286	0.000120998
	MS341	4.20527e-05	4.39029e-05	4.20071e-05	4.39167e-05	4.4743e-05	4.20094e-05	4.12411e-05	5.6561e-05	4.61218e-05	3.98783e-05	4.35341e-05	4.00408e-05	4.62444e-05	4.2756e-05	4.43151e-05	4.48003e-05	4.44662e-05	4.21799e-05	4.28677e-05	4.09406e-05	4.50771e-05	4.12439e-05	3.99811e-05	4.07915e-05	4.15813e-05	4.47856e-05	4.45445e-05	4.33113e-05	4.30316e-05	4.15469e-05	4.21859e-05	2.16575e-05	4.23607e-05
	MS349	9.62612e-05	9.79003e-05	9.85186e-05	9.71271e-05	9.81939e-05	9.58344e-05	9.40813e-05	0.000127273	0.000105611	9.21999e-05	0.000100818	9.54331e-05	0.000115693	9.88766e-05	9.57504e-05	9.94787e-05	9.53838e-05	9.57256e-05	9.72568e-05	9.19643e-05	9.68933e-05	9.92256e-05	9.13393e-05	9.71981e-05	9.79843e-05	9.29151e-05	9.78226e-05	9.80351e-05	9.51209e-05	9.62665e-05	0.000102063	4.67795e-05	9.58728e-05
	MS439	3.12907e-05	3.22197e-05	3.3152e-05	3.15467e-05	3.33968e-05	3.15986e-05	3.11338e-05	4.16553e-05	3.32689e-05	2.99355e-05	3.26057e-05	2.97662e-05	3.72491e-05	3.41942e-05	3.11232e-05	3.23355e-05	3.21207e-05	3.28981e-05	3.31303e-05	2.99846e-05	3.29503e-05	3.22743e-05	3.22648e-05	3.16792e-05	3.14642e-05	3.0072e-05	3.35335e-05	3.03829e-05	3.20435e-05	3.08359e-05	3.43811e-05	3.16161e-05	3.24813e-05
	PH008	0.000342664	0.000341584	0.000335797	0.000331955	0.000345113	0.000341151	0.000330274	0.00046715	0.000352076	0.000319812	0.00036827	0.000347282	0.000425852	0.000344647	0.000340095	0.000352954	0.000319399	0.000324558	0.000336606	0.000334522	0.000329105	0.000367491	0.000325412	0.000353049	0.000356451	0.000318395	0.000328153	0.000342159	0.000347609	0.00032998	0.000361022	0.000309385	0.000344453
	PH013	0.000555914	0.000563679	0.000543639	0.00052164	0.000561475	0.000553925	0.000546567	0.00078303	0.000558009	0.00052243	0.000640567	0.000592816	0.000739041	0.000546883	0.000553852	0.000571347	0.000495629	0.000494744	0.000529252	0.000534627	0.000522579	0.000636838	0.000512254	0.000582226	0.000610593	0.000500428	0.000529103	0.00056296	0.000547948	0.000526938	0.00057071	0.000486198	0.000558518
	PH014	5.90083e-05	5.91026e-05	5.78758e-05	5.80092e-05	5.92494e-05	5.76257e-05	5.63615e-05	8.12055e-05	6.18587e-05	5.60367e-05	6.01714e-05	6.10131e-05	7.1492e-05	5.89533e-05	5.87192e-05	6.06075e-05	5.69356e-05	5.71567e-05	5.91077e-05	5.81615e-05	5.79315e-05	6.13052e-05	5.79978e-05	6.13263e-05	5.73135e-05	5.59879e-05	5.85585e-05	5.69543e-05	6.00185e-05	5.82788e-05	5.93164e-05	2.71122e-05	5.80612e-05
	PH015	0.000266447	0.000270616	0.000258679	0.000242113	0.000262108	0.000260709	0.000264424	0.000422602	0.000257619	0.000248891	0.00032198	0.000313618	0.000380054	0.000260476	0.000258094	0.000275281	0.00022217	0.000229947	0.000242817	0.000256537	0.000245741	0.000312232	0.000237805	0.000283487	0.000305284	0.000231691	0.000243918	0.000267945	0.000255606	0.000245822	0.000270366	0.00011632	0.000261766
	PH021	0.000106668	0.000108516	0.00010226	9.67679e-05	0.000105046	0.000103082	0.00010294	0.000154076	0.000102021	9.8106e-05	0.000127226	0.000131334	0.000156724	9.91003e-05	0.000103242	0.000109506	8.70008e-05	9.03456e-05	9.47225e-05	0.000100458	9.59058e-05	0.000126034	9.37619e-05	0.000111915	0.000118218	9.10281e-05	9.82481e-05	0.000107325	0.000103436	9.58673e-05	0.000106425	8.74115e-05	0.000105426
	PH023	0.000191409	0.000192507	0.000189496	0.000184574	0.000192094	0.000188281	0.000189218	0.00027565	0.000196526	0.000181328	0.000209923	0.00019833	0.000245267	0.000193046	0.000193292	0.000196737	0.000176441	0.000180934	0.00018666	0.000183851	0.000187463	0.000210023	0.00018153	0.000198246	0.000197157	0.000180575	0.000186962	0.000192757	0.000193419	0.00017966	0.00019512	0.000176467	0.000193919
	PH036	0.000300315	0.00030449	0.000287203	0.000265674	0.000287037	0.000291269	0.000298298	0.000444504	0.000285682	0.000282506	0.000373311	0.000366744	0.00045218	0.000282318	0.000289665	0.000307742	0.000238862	0.000247554	0.000261658	0.000281363	0.000271467	0.000361344	0.000263341	0.000319594	0.000350457	0.000251516	0.000271671	0.000305063	0.000282007	0.000267111	0.000297102	0.000240891	0.000297008
	PH047	0.000159268	0.000157772	0.000156478	0.000148191	0.000157092	0.000157757	0.000152239	0.000230008	0.00015786	0.000149427	0.000181052	0.000180017	0.000209474	0.000155956	0.000158248	0.000160304	0.000140779	0.000141165	0.000149545	0.000152058	0.000148813	0.000176648	0.000147776	0.000166417	0.000169816	0.000140041	0.000146847	0.0001601	0.000153328	0.000149057	0.000159498	0.000139767	0.000158828
Ratio between autosome and chrX	AF037	0.480631	0.486613	0.486011	0.496266	0.47742	0.486961	0.491093	0.342723	0.459257	0.507791	0.458234	0.47565	0.379975	0.481716	0.480169	0.465746	0.516415	0.512607	0.48886	0.506206	0.497602	0.452056	0.512914	0.475054	0.474553	0.53111	0.487426	0.48126	0.487374	0.494103	0.479151	N/A	0.479127
	JK166	0.947418	0.943723	0.955208	0.954578	0.918826	0.951441	0.970795	0.635868	0.88466	0.989138	0.899455	0.902592	0.770911	0.929176	0.951877	0.931289	0.975161	0.956751	0.94793	0.980825	0.95352	0.923173	0.975624	0.951197	0.942987	0.9693	0.901351	0.937506	0.917359	0.959909	0.917725	N/A	0.927331
	JK167	0.936967	0.933815	0.937116	0.949916	0.898508	0.928794	0.950798	0.605002	0.872482	0.980963	0.877872	0.870204	0.752041	0.916581	0.93719	0.907297	0.966351	0.964727	0.934735	0.949193	0.945354	0.907112	0.962866	0.928527	0.897267	0.966499	0.876837	0.947293	0.927564	0.979266	0.904835	N/A	0.913354
	JK207	0.921511	0.939634	0.94687	0.952372	0.904302	0.946049	0.94891	0.582138	0.882221	0.982962	0.869723	0.875133	0.718778	0.932437	0.927511	0.922154	0.999255	0.98744	0.96434	0.959031	0.959002	0.887568	0.960657	0.917396	0.912043	1.00259	0.8603	0.935688	0.924208	0.995179	0.913033	N/A	0.917111
	JK260	0.968707	0.963688	0.977265	0.982385	0.946598	0.970682	0.977647	0.67709	0.918165	1.02114	0.914927	0.901385	0.745226	0.947837	0.976677	0.943173	1.0048	1.01772	0.95735	0.991642	0.994985	0.938884	0.987772	0.946058	0.947379	1.00655	0.967373	0.981042	0.9363	1.03065	0.933519	N/A	0.950794
	JK276	0.919318	0.914628	0.941747	0.942804	0.907338	0.923159	0.932539	0.627463	0.918074	0.971353	0.862645	0.857492	0.730403	0.932669	0.931987	0.910609	0.963587	1.00304	0.940481	0.998393	0.941445	0.849409	0.987437	0.912862	0.878396	0.991462	0.927599	0.898341	0.934249	0.967732	0.882308	N/A	0.912935
	MS341	0.515008	0.493305	0.515568	0.493149	0.484042	0.515539	0.525143	0.382905	0.469572	0.54309	0.497483	0.540885	0.468327	0.506537	0.488716	0.483423	0.487055	0.513456	0.505217	0.528999	0.480454	0.525108	0.541693	0.530931	0.520846	0.483582	0.486199	0.500043	0.503293	0.521278	0.513382	N/A	0.502072
	MS349	0.485965	0.477829	0.474829	0.481632	0.4764	0.488129	0.497225	0.367553	0.442942	0.507371	0.463998	0.490181	0.404342	0.47311	0.488557	0.470247	0.490435	0.488684	0.48099	0.508671	0.482795	0.471446	0.512151	0.481281	0.477419	0.503465	0.478208	0.477171	0.49179	0.485938	0.458341	N/A	0.476745
	MS439	1.0104	0.981265	0.95367	1.0022	0.946681	1.00055	1.01549	0.758993	0.950318	1.05614	0.969647	1.06215	0.848773	0.924604	1.01584	0.977753	0.98429	0.96103	0.954293	1.05441	0.959508	0.979604	0.979892	0.998007	1.00483	1.05135	0.942821	1.04059	0.98666	1.0253	0.919577	N/A	0.977956
	PH008	0.902881	0.905737	0.921344	0.932009	0.896473	0.906885	0.936752	0.662282	0.878743	0.967396	0.840102	0.890874	0.726508	0.897687	0.909701	0.876557	0.968646	0.953248	0.919131	0.924856	0.94008	0.841884	0.950748	0.876323	0.867958	0.9717	0.942808	0.904213	0.890037	0.937585	0.85697	N/A	0.896713
	PH013	0.874592	0.862543	0.894339	0.932056	0.86593	0.877733	0.889549	0.620918	0.871309	0.930647	0.759012	0.82015	0.657877	0.889034	0.877849	0.850967	0.98097	0.982726	0.918651	0.909415	0.930381	0.763457	0.949135	0.835067	0.796271	0.971564	0.918909	0.863645	0.887307	0.922686	0.851917	N/A	0.869568
	PH014	0.459463	0.458731	0.468454	0.467377	0.457594	0.470487	0.48104	0.333871	0.438292	0.483828	0.450582	0.444366	0.379233	0.459892	0.461726	0.44734	0.47619	0.474348	0.45869	0.466153	0.468003	0.442249	0.467469	0.442096	0.47305	0.48425	0.462993	0.476033	0.45173	0.465215	0.457077	N/A	0.455736
	PH015	0.436561	0.429836	0.44967	0.480438	0.443788	0.44617	0.439901	0.275248	0.451521	0.467355	0.361266	0.370899	0.306063	0.446568	0.450691	0.422552	0.523564	0.505856	0.479046	0.453426	0.473345	0.372545	0.489142	0.41032	0.381024	0.502051	0.476882	0.43412	0.455077	0.473189	0.430233	N/A	0.436721
	PH021	0.819472	0.805517	0.854798	0.903311	0.832128	0.847982	0.849147	0.567328	0.856801	0.890991	0.687057	0.665567	0.557743	0.882051	0.846668	0.798238	1.00472	0.967524	0.922817	0.870131	0.911431	0.693554	0.932272	0.781055	0.739407	0.960269	0.889702	0.814453	0.845077	0.911797	0.821341	N/A	0.830011
	PH023	0.921937	0.916675	0.931241	0.956077	0.918647	0.937251	0.932611	0.640184	0.89793	0.973193	0.840626	0.889761	0.719489	0.914115	0.912955	0.896968	1.00015	0.975312	0.945389	0.959837	0.94134	0.840224	0.972107	0.890138	0.895055	0.977247	0.943866	0.915488	0.912352	0.982227	0.904402	N/A	0.911445
	PH036	0.802128	0.791129	0.838749	0.906717	0.839233	0.827042	0.807553	0.541933	0.843215	0.852695	0.645284	0.656838	0.532733	0.853264	0.831622	0.78277	1.0085	0.973087	0.920634	0.856158	0.887367	0.666653	0.914751	0.753741	0.687364	0.957759	0.886702	0.789644	0.854203	0.901839	0.810802	N/A	0.813616
	PH047	0.877558	0.885875	0.893202	0.943149	0.889711	0.885963	0.918073	0.60766	0.885384	0.935348	0.771967	0.776406	0.667228	0.896194	0.883212	0.871886	0.99281	0.990094	0.934612	0.919165	0.939207	0.791215	0.945801	0.839855	0.823048	0.998037	0.951786	0.872995	0.911553	0.937674	0.876291	N/A	0.881063
